# Supplementary material for: Bifunctional thiourea-catalyzed asymmetric [3 + 2] annulation reactions of 2-isothiocyanato-1-indanones with barbiturate-based olefins
Source: Beilstein J Org Chem. 2022 Jan 4;18:25–36. doi: 10.3762/bjoc.18.3 (PMC8744461; doi:10.3762/bjoc.18.3)
Supplement: File 2 — Crystallographic data of compound 3ae. [file Beilstein_J_Org_Chem-18-25-s002.cif]

data_a_pl
_audit_creation_date               2021-08-17
_audit_creation_method
;
Olex2 1.3
(compiled 2020.11.12 svn.r5f609507 for OlexSys, GUI svn.r6272)
;
_shelx_SHELXL_version_number       '2014/7'
_audit_contact_author_address      ?
_audit_contact_author_email        ?
_audit_contact_author_name         ''
_audit_contact_author_phone        ?
_publ_contact_author_id_orcid      ?
_publ_section_references
;
Dolomanov, O.V., Bourhis, L.J., Gildea, R.J, Howard, J.A.K. & Puschmann, H.
 (2009), J. Appl. Cryst. 42, 339-341.

Sheldrick, G.M. (2008). Acta Cryst. A64, 112-122.
;
_chemical_name_common              ?
_chemical_name_systematic          ?
_chemical_formula_moiety           'C23 H18 N4 O6 S'
_chemical_formula_sum              'C23 H18 N4 O6 S'
_chemical_formula_weight           478.47
_chemical_absolute_configuration   ad
_chemical_melting_point            ?
loop_
  _atom_type_symbol
  _atom_type_description
  _atom_type_scat_dispersion_real
  _atom_type_scat_dispersion_imag
  _atom_type_scat_source
 'C' 'C' 0.0033 0.0016 'International Tables Vol C Tables 4.2.6.8 and 6.1.1.4'
 'H' 'H' 0.0000 0.0000 'International Tables Vol C Tables 4.2.6.8 and 6.1.1.4'
 'N' 'N' 0.0061 0.0033 'International Tables Vol C Tables 4.2.6.8 and 6.1.1.4'
 'O' 'O' 0.0106 0.0060 'International Tables Vol C Tables 4.2.6.8 and 6.1.1.4'
 'S' 'S' 0.1246 0.1234 'International Tables Vol C Tables 4.2.6.8 and 6.1.1.4'

_shelx_space_group_comment
;
The symmetry employed for this shelxl refinement is uniquely defined
by the following loop, which should always be used as a source of
symmetry information in preference to the above space-group names.
They are only intended as comments.
;
_space_group_crystal_system        'orthorhombic'
_space_group_IT_number             18
_space_group_name_H-M_alt          'P 21 21 2'
_space_group_name_Hall             'P 2 2ab'
loop_
  _space_group_symop_operation_xyz
 'x, y, z'
 '-x, -y, z'
 'x+1/2, -y+1/2, -z'
 '-x+1/2, y+1/2, -z'

_cell_length_a                     11.3802(14)
_cell_length_b                     23.550(3)
_cell_length_c                     8.4398(10)
_cell_angle_alpha                  90
_cell_angle_beta                   90
_cell_angle_gamma                  90
_cell_volume                       2261.9(5)
_cell_formula_units_Z              4
_cell_measurement_reflns_used      8759
_cell_measurement_temperature      296.15
_cell_measurement_theta_max        24.20
_cell_measurement_theta_min        2.41
_shelx_estimated_absorpt_T_max     ?
_shelx_estimated_absorpt_T_min     ?
_exptl_absorpt_coefficient_mu      0.191
_exptl_absorpt_correction_T_max    ?
_exptl_absorpt_correction_T_min    ?
_exptl_absorpt_correction_type     none
_exptl_absorpt_process_details     ?
_exptl_absorpt_special_details     ?
_exptl_crystal_colour              ?
_exptl_crystal_density_diffrn      1.405
_exptl_crystal_density_meas        .
_exptl_crystal_density_method      ?
_exptl_crystal_description         block
_exptl_crystal_F_000               992
_exptl_crystal_size_max            0.23
_exptl_crystal_size_mid            0.21
_exptl_crystal_size_min            0.20
_exptl_transmission_factor_max     ?
_exptl_transmission_factor_min     ?
_diffrn_reflns_av_R_equivalents    0.0395
_diffrn_reflns_av_unetI/netI       0.0245
_diffrn_reflns_Laue_measured_fraction_full  0.999
_diffrn_reflns_Laue_measured_fraction_max  0.999
_diffrn_reflns_limit_h_max         13
_diffrn_reflns_limit_h_min         -13
_diffrn_reflns_limit_k_max         27
_diffrn_reflns_limit_k_min         -27
_diffrn_reflns_limit_l_max         9
_diffrn_reflns_limit_l_min         -9
_diffrn_reflns_number              21215
_diffrn_reflns_point_group_measured_fraction_full  0.998
_diffrn_reflns_point_group_measured_fraction_max  0.998
_diffrn_reflns_theta_full          24.712
_diffrn_reflns_theta_max           24.712
_diffrn_reflns_theta_min           1.987
_diffrn_ambient_temperature        296.15
_diffrn_detector_area_resol_mean   ?
_diffrn_measured_fraction_theta_full  0.999
_diffrn_measured_fraction_theta_max  0.999
_diffrn_measurement_device_type    'CCD area detector'
_diffrn_measurement_method         'phi and omega scans'
_diffrn_radiation_monochromator    graphite
_diffrn_radiation_type             MoK\a
_diffrn_radiation_wavelength       0.71073
_diffrn_source                     ?
_diffrn_source_current             35.0
_diffrn_source_power               1.575
_diffrn_source_voltage             45.0
_reflns_Friedel_coverage           0.735
_reflns_Friedel_fraction_full      0.998
_reflns_Friedel_fraction_max       0.998
_reflns_number_gt                  3484
_reflns_number_total               3857
_reflns_special_details
;
 Reflections were merged by SHELXL according to the crystal
 class for the calculation of statistics and refinement.
 
 _reflns_Friedel_fraction is defined as the number of unique
 Friedel pairs measured divided by the number that would be
 possible theoretically, ignoring centric projections and
 systematic absences.
;
_reflns_threshold_expression       'I > 2\s(I)'
_computing_cell_refinement         'SAINT v8.34A (Bruker, 2013)'
_computing_data_collection         ?
_computing_data_reduction          'SAINT v8.34A (Bruker, 2013)'
_computing_molecular_graphics      'Olex2 1.3 (Dolomanov et al., 2009)'
_computing_publication_material    'Olex2 1.3 (Dolomanov et al., 2009)'
_computing_structure_refinement    'XL  (Sheldrick, 2008)'
_computing_structure_solution      'SHELXS  (Sheldrick, 2008)'
_refine_diff_density_max           0.214
_refine_diff_density_min           -0.178
_refine_diff_density_rms           0.032
_refine_ls_abs_structure_details
;
 Flack x determined using 1305 quotients [(I+)-(I-)]/[(I+)+(I-)]
 (Parsons, Flack and Wagner, Acta Cryst. B69 (2013) 249-259).
;
_refine_ls_abs_structure_Flack     0.02(3)
_refine_ls_extinction_coef         .
_refine_ls_extinction_method       none
_refine_ls_goodness_of_fit_ref     1.065
_refine_ls_hydrogen_treatment      constr
_refine_ls_matrix_type             full
_refine_ls_number_parameters       382
_refine_ls_number_reflns           3857
_refine_ls_number_restraints       290
_refine_ls_R_factor_all            0.0506
_refine_ls_R_factor_gt             0.0453
_refine_ls_restrained_S_all        1.106
_refine_ls_shift/su_max            0.000
_refine_ls_shift/su_mean           0.000
_refine_ls_structure_factor_coef   Fsqd
_refine_ls_weighting_details      
 'w=1/[\s^2^(Fo^2^)+(0.0429P)^2^+1.0133P] where P=(Fo^2^+2Fc^2^)/3'
_refine_ls_weighting_scheme        calc
_refine_ls_wR_factor_gt            0.1101
_refine_ls_wR_factor_ref           0.1131
_refine_special_details            ?
_olex2_refinement_description
;
1. Fixed Uiso
 At 1.2 times of:
  All C(H) groups, All C(H,H) groups, All N(H) groups
 At 1.5 times of:
  All C(H,H,H) groups
2. Restrained distances
 N4-C21 = N4A-C21A
 1.45 with sigma of 0.02
 C23A-C22A = C23-C22 = C22A-C21A = C22-C21 = C21-C20 = C21A-C20A = C20-C19 =
 C20A-C19A = C19-C18 = C19A-C18 = C23A-C18 = C23-C18
 1.39 with sigma of 0.02
3. Uiso/Uaniso restraints and constraints
C23 \\sim C23A \\sim C19 \\sim C19A \\sim C20A \\sim C20 \\sim C21A \\sim C21
\\sim C22A \\sim C22 \\sim N4 \\sim O6 \\sim O6A \\sim N4A \\sim O5 \\sim O5A:
within 1.7A with sigma of 0.01 and sigma for terminal atoms of 0.01 within 1.7A
Uanis(C23) \\sim Ueq, Uanis(C23A) \\sim Ueq, Uanis(C22) \\sim Ueq, Uanis(C22A)
\\sim Ueq, Uanis(C21) \\sim Ueq, Uanis(C21A) \\sim Ueq, Uanis(C20) \\sim Ueq,
Uanis(C20A) \\sim Ueq, Uanis(C19A) \\sim Ueq, Uanis(C19) \\sim Ueq, Uanis(N4)
\\sim Ueq, Uanis(O6) \\sim Ueq, Uanis(O6A) \\sim Ueq, Uanis(N4A) \\sim Ueq,
Uanis(O5) \\sim Ueq, Uanis(O5A) \\sim Ueq: with sigma of 0.01 and sigma for
terminal atoms of 0.01
4. Others
 Sof(O5A)=Sof(O6A)=Sof(N4A)=Sof(C19A)=Sof(H19A)=Sof(C20A)=Sof(H20A)=Sof(C22A)=
 Sof(H22A)=Sof(C21A)=Sof(C23A)=Sof(H23A)=1-FVAR(1)
 Sof(C21)=Sof(C22)=Sof(H22)=Sof(C23)=Sof(H23)=Sof(O6)=Sof(N4)=Sof(O5)=Sof(C20)=
 Sof(H20)=Sof(C19)=Sof(H19)=FVAR(1)
5.a Riding coordinates:
 N1(H1)
5.b Ternary CH refined with riding coordinates:
 C10(H10)
5.c Secondary CH2 refined with riding coordinates:
 C7(H7A,H7B)
5.d Aromatic/amide H refined with riding coordinates:
 C2(H2), C3(H3), C4(H4), C5(H5), C19A(H19A), C20A(H20A), C22(H22), C23(H23),
 C22A(H22A), C23A(H23A), C20(H20), C19(H19)
5.e Idealised Me refined as rotating group:
 C15(H15A,H15B,H15C), C17(H17A,H17B,H17C)
;
_atom_sites_solution_hydrogens     mixed
_atom_sites_solution_primary       direct
_atom_sites_solution_secondary     ?
loop_
  _atom_site_label
  _atom_site_type_symbol
  _atom_site_fract_x
  _atom_site_fract_y
  _atom_site_fract_z
  _atom_site_U_iso_or_equiv
  _atom_site_adp_type
  _atom_site_occupancy
  _atom_site_site_symmetry_order
  _atom_site_calc_flag
  _atom_site_refinement_flags_posn
  _atom_site_refinement_flags_adp
  _atom_site_refinement_flags_occupancy
  _atom_site_disorder_assembly
  _atom_site_disorder_group
 S1 S 0.63761(12) 0.32837(6) 0.38262(19) 0.0864(4) Uani 1 1 d . . . . .
 O1 O 0.7850(3) 0.15487(12) 0.6410(3) 0.0710(8) Uani 1 1 d . . . . .
 O2 O 0.9446(3) 0.29624(13) 0.3941(4) 0.0711(9) Uani 1 1 d . . . . .
 O3 O 0.6631(4) 0.22024(18) 0.0409(4) 0.0988(14) Uani 1 1 d . . . . .
 O4 O 0.8939(3) 0.36718(15) -0.0960(4) 0.0833(10) Uani 1 1 d . . . . .
 O5A O 1.1795(10) -0.0070(4) 0.0513(12) 0.092(3) Uani 0.504(6) 1 d . U P A 2
 O6A O 1.2249(8) 0.0596(4) -0.1085(11) 0.104(2) Uani 0.504(6) 1 d . U P A 2
 N1 N 0.6517(3) 0.21552(15) 0.4041(4) 0.0590(9) Uani 1 1 d . . . . .
 H1 H 0.5889 0.2136 0.4585 0.071 Uiso 1 1 d R U . . .
 N2 N 0.9165(3) 0.33352(13) 0.1518(4) 0.0521(8) Uani 1 1 d . . . . .
 N3 N 0.7874(3) 0.28958(14) -0.0324(3) 0.0515(8) Uani 1 1 d . . . . .
 N4A N 1.1737(12) 0.0440(4) -0.0040(16) 0.082(2) Uani 0.504(6) 1 d D U P A 2
 C1 C 0.7185(4) 0.07294(17) 0.4987(5) 0.0562(10) Uani 1 1 d . . . . .
 C2 C 0.7353(5) 0.0273(2) 0.6003(7) 0.0811(14) Uani 1 1 d . . . . .
 H2 H 0.7651 0.0328 0.7018 0.097 Uiso 1 1 calc R U . . .
 C3 C 0.7068(6) -0.0268(2) 0.5470(9) 0.099(2) Uani 1 1 d . . . . .
 H3 H 0.7172 -0.0580 0.6129 0.119 Uiso 1 1 calc R U . . .
 C4 C 0.6631(6) -0.0339(2) 0.3969(10) 0.102(2) Uani 1 1 d . . . . .
 H4 H 0.6448 -0.0704 0.3626 0.123 Uiso 1 1 calc R U . . .
 C5 C 0.6456(5) 0.0106(2) 0.2958(7) 0.0866(15) Uani 1 1 d . . . . .
 H5 H 0.6161 0.0045 0.1945 0.104 Uiso 1 1 calc R U . . .
 C6 C 0.6723(4) 0.06482(19) 0.3468(5) 0.0608(10) Uani 1 1 d . . . . .
 C7 C 0.6584(4) 0.12062(19) 0.2628(5) 0.0689(12) Uani 1 1 d . . . . .
 H7A H 0.5759 0.1300 0.2503 0.083 Uiso 1 1 calc R U . . .
 H7B H 0.6946 0.1192 0.1588 0.083 Uiso 1 1 calc R U . . .
 C8 C 0.7199(3) 0.16457(17) 0.3676(4) 0.0526(9) Uani 1 1 d . . . . .
 C9 C 0.7469(4) 0.13223(17) 0.5241(4) 0.0531(10) Uani 1 1 d . . . . .
 C10 C 0.8349(3) 0.19264(15) 0.3033(4) 0.0456(8) Uani 1 1 d . . . . .
 H10 H 0.8821 0.2007 0.3978 0.055 Uiso 1 1 calc R U . . .
 C11 C 0.7964(3) 0.25174(16) 0.2410(4) 0.0477(9) Uani 1 1 d . . . . .
 C12 C 0.6908(3) 0.26453(18) 0.3497(5) 0.0556(10) Uani 1 1 d . . . . .
 C13 C 0.8924(4) 0.29539(17) 0.2691(4) 0.0512(9) Uani 1 1 d . . . . .
 C14 C 0.7434(4) 0.2519(2) 0.0742(5) 0.0600(11) Uani 1 1 d . . . . .
 C15 C 0.7409(5) 0.2871(2) -0.1965(5) 0.0730(13) Uani 1 1 d . . . . .
 H15A H 0.7183 0.2489 -0.2210 0.110 Uiso 1 1 calc R U . . .
 H15B H 0.8006 0.2994 -0.2692 0.110 Uiso 1 1 calc R U . . .
 H15C H 0.6737 0.3116 -0.2053 0.110 Uiso 1 1 calc R U . . .
 C16 C 0.8678(4) 0.33228(17) 0.0018(5) 0.0540(9) Uani 1 1 d . . . . .
 C17 C 1.0039(5) 0.37792(19) 0.1842(6) 0.0751(13) Uani 1 1 d . . . . .
 H17A H 0.9932 0.3920 0.2899 0.113 Uiso 1 1 calc R U . . .
 H17B H 0.9942 0.4084 0.1098 0.113 Uiso 1 1 calc R U . . .
 H17C H 1.0815 0.3623 0.1739 0.113 Uiso 1 1 calc R U . . .
 C18 C 0.9108(4) 0.15363(16) 0.2033(5) 0.0546(10) Uani 1 1 d D . . . .
 C19A C 0.9699(14) 0.1086(7) 0.294(2) 0.055(3) Uani 0.504(6) 1 d D U P A 2
 H19A H 0.9517 0.1054 0.4013 0.066 Uiso 0.504(6) 1 calc R U P A 2
 C20A C 1.0514(13) 0.0701(6) 0.2318(14) 0.060(3) Uani 0.504(6) 1 d D U P A 2
 H20A H 1.0835 0.0408 0.2915 0.071 Uiso 0.504(6) 1 calc R U P A 2
 C21 C 1.0317(10) 0.0806(5) 0.0162(12) 0.060(2) Uani 0.496(6) 1 d D U P A 1
 C22 C 0.9529(9) 0.1149(4) -0.0569(11) 0.062(2) Uani 0.496(6) 1 d D U P A 1
 H22 H 0.9430 0.1132 -0.1662 0.074 Uiso 0.496(6) 1 calc R U P A 1
 C23 C 0.8879(10) 0.1521(5) 0.0325(11) 0.057(2) Uani 0.496(6) 1 d D U P A 1
 H23 H 0.8315 0.1755 -0.0135 0.069 Uiso 0.496(6) 1 calc R U P A 1
 O6 O 1.0613(8) 0.0280(4) -0.2083(11) 0.121(3) Uani 0.496(6) 1 d . U P A 1
 N4 N 1.0978(10) 0.0406(4) -0.0809(14) 0.091(2) Uani 0.496(6) 1 d D U P A 1
 O5 O 1.1771(13) 0.0140(6) -0.0119(17) 0.109(3) Uani 0.496(6) 1 d . U P A 1
 C22A C 1.0297(10) 0.1206(4) -0.0170(12) 0.069(2) Uani 0.504(6) 1 d D U P A 2
 H22A H 1.0478 0.1239 -0.1240 0.082 Uiso 0.504(6) 1 calc R U P A 2
 C21A C 1.0807(10) 0.0790(4) 0.0748(14) 0.064(2) Uani 0.504(6) 1 d D U P A 2
 C23A C 0.9501(10) 0.1580(5) 0.0543(12) 0.061(2) Uani 0.504(6) 1 d D U P A 2
 H23A H 0.9224 0.1881 -0.0065 0.073 Uiso 0.504(6) 1 calc R U P A 2
 C20 C 1.0502(14) 0.0816(6) 0.1771(16) 0.064(3) Uani 0.496(6) 1 d D U P A 1
 H20 H 1.1039 0.0569 0.2233 0.077 Uiso 0.496(6) 1 calc R U P A 1
 C19 C 0.9881(15) 0.1198(7) 0.270(2) 0.063(4) Uani 0.496(6) 1 d D U P A 1
 H19 H 1.0010 0.1214 0.3786 0.076 Uiso 0.496(6) 1 calc R U P A 1

loop_
  _atom_site_aniso_label
  _atom_site_aniso_U_11
  _atom_site_aniso_U_22
  _atom_site_aniso_U_33
  _atom_site_aniso_U_23
  _atom_site_aniso_U_13
  _atom_site_aniso_U_12
 S1 0.0885(9) 0.0765(8) 0.0941(10) 0.0007(7) 0.0017(8) 0.0296(7)
 O1 0.107(2) 0.0662(17) 0.0401(15) -0.0011(14) -0.0088(16) 0.0022(17)
 O2 0.081(2) 0.0743(19) 0.0577(18) 0.0036(16) -0.0290(17) -0.0148(16)
 O3 0.112(3) 0.130(3) 0.0537(18) 0.0249(19) -0.0387(19) -0.063(3)
 O4 0.093(2) 0.090(2) 0.067(2) 0.0290(19) 0.0028(19) -0.0172(19)
 O5A 0.111(5) 0.058(4) 0.109(6) 0.004(4) 0.030(5) 0.015(4)
 O6A 0.107(5) 0.102(5) 0.104(5) -0.014(4) 0.044(4) 0.016(4)
 N1 0.052(2) 0.073(2) 0.0523(19) 0.0157(17) 0.0087(16) 0.0115(17)
 N2 0.0528(17) 0.0500(17) 0.0535(19) 0.0015(15) -0.0035(15) 0.0019(15)
 N3 0.062(2) 0.0594(19) 0.0325(15) 0.0025(15) -0.0006(14) 0.0037(17)
 N4A 0.097(5) 0.059(4) 0.090(5) -0.014(5) 0.009(4) 0.004(4)
 C1 0.052(2) 0.060(2) 0.056(2) 0.003(2) 0.000(2) 0.0019(19)
 C2 0.091(4) 0.067(3) 0.085(3) 0.007(3) -0.019(3) 0.009(3)
 C3 0.108(5) 0.060(3) 0.129(6) 0.015(3) -0.020(4) 0.002(3)
 C4 0.099(4) 0.070(3) 0.138(6) -0.011(4) -0.012(4) -0.010(3)
 C5 0.086(4) 0.095(4) 0.080(3) -0.015(3) -0.009(3) -0.020(3)
 C6 0.049(2) 0.072(3) 0.061(3) -0.002(2) -0.0008(19) -0.007(2)
 C7 0.067(3) 0.091(3) 0.049(2) 0.012(2) -0.010(2) -0.024(2)
 C8 0.049(2) 0.064(2) 0.044(2) 0.0075(19) 0.0001(17) 0.0018(18)
 C9 0.057(2) 0.066(2) 0.037(2) 0.0013(18) 0.0030(18) 0.010(2)
 C10 0.047(2) 0.058(2) 0.0315(17) -0.0008(15) -0.0006(15) -0.0019(17)
 C11 0.053(2) 0.057(2) 0.0333(18) 0.0006(16) -0.0071(16) -0.0035(18)
 C12 0.047(2) 0.075(3) 0.045(2) 0.003(2) -0.0105(18) 0.009(2)
 C13 0.055(2) 0.057(2) 0.043(2) -0.0008(18) -0.0077(18) 0.0061(18)
 C14 0.068(3) 0.071(3) 0.041(2) 0.004(2) -0.012(2) -0.008(2)
 C15 0.099(4) 0.083(3) 0.037(2) 0.005(2) -0.011(2) 0.000(3)
 C16 0.055(2) 0.060(2) 0.046(2) 0.006(2) 0.0066(19) 0.009(2)
 C17 0.085(3) 0.064(3) 0.076(3) 0.003(2) -0.007(3) -0.016(3)
 C18 0.062(2) 0.048(2) 0.054(2) -0.0081(18) 0.016(2) -0.0124(19)
 C19A 0.042(5) 0.062(6) 0.061(6) -0.005(4) 0.012(4) -0.001(4)
 C20A 0.061(4) 0.056(5) 0.061(6) 0.002(4) 0.020(5) 0.003(4)
 C21 0.062(5) 0.059(4) 0.059(5) -0.017(4) 0.009(4) 0.006(4)
 C22 0.069(5) 0.067(4) 0.050(4) -0.010(3) 0.007(4) 0.000(4)
 C23 0.059(5) 0.062(5) 0.052(4) -0.002(4) 0.008(5) 0.005(5)
 O6 0.122(6) 0.140(6) 0.100(5) -0.058(5) -0.009(5) 0.040(5)
 N4 0.088(4) 0.090(4) 0.095(5) -0.026(4) -0.005(4) 0.024(4)
 O5 0.114(5) 0.105(7) 0.108(6) -0.009(6) 0.011(5) 0.028(6)
 C22A 0.077(5) 0.071(5) 0.058(4) -0.002(4) 0.013(4) 0.003(5)
 C21A 0.069(5) 0.060(4) 0.063(5) -0.011(4) 0.017(4) 0.001(4)
 C23A 0.066(5) 0.064(5) 0.052(4) 0.009(4) 0.017(4) 0.001(5)
 C20 0.063(4) 0.066(5) 0.063(6) -0.012(5) 0.003(5) 0.011(4)
 C19 0.053(6) 0.074(7) 0.063(6) -0.018(5) 0.003(5) 0.004(5)

_geom_special_details
;
 All esds (except the esd in the dihedral angle between two l.s. planes)
 are estimated using the full covariance matrix.  The cell esds are taken
 into account individually in the estimation of esds in distances, angles
 and torsion angles; correlations between esds in cell parameters are only
 used when they are defined by crystal symmetry.  An approximate (isotropic)
 treatment of cell esds is used for estimating esds involving l.s. planes.
;
loop_
  _geom_bond_atom_site_label_1
  _geom_bond_atom_site_label_2
  _geom_bond_distance
  _geom_bond_site_symmetry_2
  _geom_bond_publ_flag
 S1 C12 1.645(4) . ?
 O1 C9 1.202(5) . ?
 O2 C13 1.211(5) . ?
 O3 C14 1.213(5) . ?
 O4 C16 1.202(5) . ?
 O5A N4A 1.290(15) . ?
 O6A N4A 1.118(14) . ?
 N1 H1 0.8500 . ?
 N1 C8 1.462(5) . ?
 N1 C12 1.320(5) . ?
 N2 C13 1.364(5) . ?
 N2 C16 1.382(5) . ?
 N2 C17 1.469(5) . ?
 N3 C14 1.359(5) . ?
 N3 C15 1.483(5) . ?
 N3 C16 1.390(5) . ?
 N4A C21A 1.497(14) . ?
 C1 C2 1.388(6) . ?
 C1 C6 1.398(6) . ?
 C1 C9 1.449(6) . ?
 C2 H2 0.9300 . ?
 C2 C3 1.390(7) . ?
 C3 H3 0.9300 . ?
 C3 C4 1.371(9) . ?
 C4 H4 0.9300 . ?
 C4 C5 1.366(8) . ?
 C5 H5 0.9300 . ?
 C5 C6 1.382(7) . ?
 C6 C7 1.502(6) . ?
 C7 H7A 0.9700 . ?
 C7 H7B 0.9700 . ?
 C7 C8 1.531(6) . ?
 C8 C9 1.556(5) . ?
 C8 C10 1.563(5) . ?
 C10 H10 0.9800 . ?
 C10 C11 1.551(5) . ?
 C10 C18 1.518(5) . ?
 C11 C12 1.541(6) . ?
 C11 C13 1.519(6) . ?
 C11 C14 1.532(5) . ?
 C15 H15A 0.9600 . ?
 C15 H15B 0.9600 . ?
 C15 H15C 0.9600 . ?
 C17 H17A 0.9600 . ?
 C17 H17B 0.9600 . ?
 C17 H17C 0.9600 . ?
 C18 C19A 1.473(15) . ?
 C18 C23 1.465(10) . ?
 C18 C23A 1.339(10) . ?
 C18 C19 1.314(16) . ?
 C19A H19A 0.9300 . ?
 C19A C20A 1.399(16) . ?
 C20A H20A 0.9300 . ?
 C20A C21A 1.382(14) . ?
 C21 C22 1.356(14) . ?
 C21 N4 1.456(12) . ?
 C21 C20 1.375(14) . ?
 C22 H22 0.9300 . ?
 C22 C23 1.373(12) . ?
 C23 H23 0.9300 . ?
 O6 N4 1.190(13) . ?
 N4 O5 1.244(16) . ?
 C22A H22A 0.9300 . ?
 C22A C21A 1.378(14) . ?
 C22A C23A 1.398(13) . ?
 C23A H23A 0.9300 . ?
 C20 H20 0.9300 . ?
 C20 C19 1.386(17) . ?
 C19 H19 0.9300 . ?

loop_
  _geom_angle_atom_site_label_1
  _geom_angle_atom_site_label_2
  _geom_angle_atom_site_label_3
  _geom_angle
  _geom_angle_site_symmetry_1
  _geom_angle_site_symmetry_3
  _geom_angle_publ_flag
 C8 N1 H1 121.0 . . ?
 C12 N1 H1 121.2 . . ?
 C12 N1 C8 117.7(3) . . ?
 C13 N2 C16 124.8(3) . . ?
 C13 N2 C17 118.0(3) . . ?
 C16 N2 C17 117.2(3) . . ?
 C14 N3 C15 117.5(4) . . ?
 C14 N3 C16 125.2(3) . . ?
 C16 N3 C15 117.2(3) . . ?
 O5A N4A C21A 112.7(10) . . ?
 O6A N4A O5A 124.4(11) . . ?
 O6A N4A C21A 122.5(11) . . ?
 C2 C1 C6 120.8(4) . . ?
 C2 C1 C9 128.6(4) . . ?
 C6 C1 C9 110.6(4) . . ?
 C1 C2 H2 120.7 . . ?
 C1 C2 C3 118.5(5) . . ?
 C3 C2 H2 120.7 . . ?
 C2 C3 H3 120.1 . . ?
 C4 C3 C2 119.8(6) . . ?
 C4 C3 H3 120.1 . . ?
 C3 C4 H4 118.8 . . ?
 C5 C4 C3 122.4(6) . . ?
 C5 C4 H4 118.8 . . ?
 C4 C5 H5 120.6 . . ?
 C4 C5 C6 118.9(5) . . ?
 C6 C5 H5 120.6 . . ?
 C1 C6 C7 110.7(4) . . ?
 C5 C6 C1 119.6(5) . . ?
 C5 C6 C7 129.7(4) . . ?
 C6 C7 H7A 110.6 . . ?
 C6 C7 H7B 110.6 . . ?
 C6 C7 C8 105.7(3) . . ?
 H7A C7 H7B 108.7 . . ?
 C8 C7 H7A 110.6 . . ?
 C8 C7 H7B 110.6 . . ?
 N1 C8 C7 115.7(3) . . ?
 N1 C8 C9 109.1(3) . . ?
 N1 C8 C10 99.8(3) . . ?
 C7 C8 C9 104.5(3) . . ?
 C7 C8 C10 117.9(3) . . ?
 C9 C8 C10 109.6(3) . . ?
 O1 C9 C1 129.0(4) . . ?
 O1 C9 C8 123.4(4) . . ?
 C1 C9 C8 107.6(3) . . ?
 C8 C10 H10 104.9 . . ?
 C11 C10 C8 105.1(3) . . ?
 C11 C10 H10 104.9 . . ?
 C18 C10 C8 114.4(3) . . ?
 C18 C10 H10 104.9 . . ?
 C18 C10 C11 121.0(3) . . ?
 C12 C11 C10 101.2(3) . . ?
 C13 C11 C10 110.6(3) . . ?
 C13 C11 C12 109.6(3) . . ?
 C13 C11 C14 115.1(3) . . ?
 C14 C11 C10 115.2(3) . . ?
 C14 C11 C12 103.9(3) . . ?
 N1 C12 S1 128.1(3) . . ?
 N1 C12 C11 107.4(3) . . ?
 C11 C12 S1 124.5(3) . . ?
 O2 C13 N2 121.5(4) . . ?
 O2 C13 C11 120.0(4) . . ?
 N2 C13 C11 118.5(3) . . ?
 O3 C14 N3 121.7(4) . . ?
 O3 C14 C11 120.5(4) . . ?
 N3 C14 C11 117.7(4) . . ?
 N3 C15 H15A 109.5 . . ?
 N3 C15 H15B 109.5 . . ?
 N3 C15 H15C 109.5 . . ?
 H15A C15 H15B 109.5 . . ?
 H15A C15 H15C 109.5 . . ?
 H15B C15 H15C 109.5 . . ?
 O4 C16 N2 121.0(4) . . ?
 O4 C16 N3 121.0(4) . . ?
 N2 C16 N3 118.0(3) . . ?
 N2 C17 H17A 109.5 . . ?
 N2 C17 H17B 109.5 . . ?
 N2 C17 H17C 109.5 . . ?
 H17A C17 H17B 109.5 . . ?
 H17A C17 H17C 109.5 . . ?
 H17B C17 H17C 109.5 . . ?
 C19A C18 C10 114.0(8) . . ?
 C23 C18 C10 117.5(5) . . ?
 C23A C18 C10 131.8(6) . . ?
 C23A C18 C19A 113.1(9) . . ?
 C19 C18 C10 120.7(9) . . ?
 C19 C18 C23 121.7(10) . . ?
 C18 C19A H19A 117.5 . . ?
 C20A C19A C18 125.0(14) . . ?
 C20A C19A H19A 117.5 . . ?
 C19A C20A H20A 122.5 . . ?
 C21A C20A C19A 115.1(12) . . ?
 C21A C20A H20A 122.5 . . ?
 C22 C21 N4 118.1(9) . . ?
 C22 C21 C20 122.7(10) . . ?
 C20 C21 N4 119.2(11) . . ?
 C21 C22 H22 120.4 . . ?
 C21 C22 C23 119.2(9) . . ?
 C23 C22 H22 120.4 . . ?
 C18 C23 H23 121.3 . . ?
 C22 C23 C18 117.4(9) . . ?
 C22 C23 H23 121.3 . . ?
 O6 N4 C21 119.3(10) . . ?
 O6 N4 O5 123.4(11) . . ?
 O5 N4 C21 115.9(12) . . ?
 C21A C22A H22A 120.7 . . ?
 C21A C22A C23A 118.6(9) . . ?
 C23A C22A H22A 120.7 . . ?
 C20A C21A N4A 120.9(11) . . ?
 C22A C21A N4A 116.1(10) . . ?
 C22A C21A C20A 123.0(10) . . ?
 C18 C23A C22A 124.9(9) . . ?
 C18 C23A H23A 117.5 . . ?
 C22A C23A H23A 117.5 . . ?
 C21 C20 H20 120.3 . . ?
 C21 C20 C19 119.4(13) . . ?
 C19 C20 H20 120.3 . . ?
 C18 C19 C20 119.6(16) . . ?
 C18 C19 H19 120.2 . . ?
 C20 C19 H19 120.2 . . ?

loop_
  _geom_torsion_atom_site_label_1
  _geom_torsion_atom_site_label_2
  _geom_torsion_atom_site_label_3
  _geom_torsion_atom_site_label_4
  _geom_torsion
  _geom_torsion_site_symmetry_1
  _geom_torsion_site_symmetry_2
  _geom_torsion_site_symmetry_3
  _geom_torsion_site_symmetry_4
  _geom_torsion_publ_flag
 O5A N4A C21A C20A 31.6(17) . . . . ?
 O5A N4A C21A C22A -150.1(12) . . . . ?
 O6A N4A C21A C20A -154.8(14) . . . . ?
 O6A N4A C21A C22A 23.5(19) . . . . ?
 N1 C8 C9 O1 -48.1(5) . . . . ?
 N1 C8 C9 C1 132.2(3) . . . . ?
 N1 C8 C10 C11 -25.4(3) . . . . ?
 N1 C8 C10 C18 -160.5(3) . . . . ?
 C1 C2 C3 C4 0.1(10) . . . . ?
 C1 C6 C7 C8 9.2(5) . . . . ?
 C2 C1 C6 C5 -1.4(7) . . . . ?
 C2 C1 C6 C7 177.9(4) . . . . ?
 C2 C1 C9 O1 -4.4(8) . . . . ?
 C2 C1 C9 C8 175.2(5) . . . . ?
 C2 C3 C4 C5 -0.4(11) . . . . ?
 C3 C4 C5 C6 -0.2(10) . . . . ?
 C4 C5 C6 C1 1.1(8) . . . . ?
 C4 C5 C6 C7 -178.0(5) . . . . ?
 C5 C6 C7 C8 -171.6(5) . . . . ?
 C6 C1 C2 C3 0.8(8) . . . . ?
 C6 C1 C9 O1 177.9(4) . . . . ?
 C6 C1 C9 C8 -2.4(5) . . . . ?
 C6 C7 C8 N1 -130.0(4) . . . . ?
 C6 C7 C8 C9 -10.0(4) . . . . ?
 C6 C7 C8 C10 112.0(4) . . . . ?
 C7 C8 C9 O1 -172.5(4) . . . . ?
 C7 C8 C9 C1 7.8(4) . . . . ?
 C7 C8 C10 C11 100.8(4) . . . . ?
 C7 C8 C10 C18 -34.4(5) . . . . ?
 C8 N1 C12 S1 -175.4(3) . . . . ?
 C8 N1 C12 C11 6.6(4) . . . . ?
 C8 C10 C11 C12 29.2(3) . . . . ?
 C8 C10 C11 C13 145.3(3) . . . . ?
 C8 C10 C11 C14 -82.1(4) . . . . ?
 C8 C10 C18 C19A -71.0(8) . . . . ?
 C8 C10 C18 C23 89.4(6) . . . . ?
 C8 C10 C18 C23A 122.3(8) . . . . ?
 C8 C10 C18 C19 -85.9(10) . . . . ?
 C9 C1 C2 C3 -176.6(5) . . . . ?
 C9 C1 C6 C5 176.4(4) . . . . ?
 C9 C1 C6 C7 -4.3(5) . . . . ?
 C9 C8 C10 C11 -139.9(3) . . . . ?
 C9 C8 C10 C18 85.0(4) . . . . ?
 C10 C8 C9 O1 60.2(5) . . . . ?
 C10 C8 C9 C1 -119.4(4) . . . . ?
 C10 C11 C12 S1 159.5(3) . . . . ?
 C10 C11 C12 N1 -22.4(4) . . . . ?
 C10 C11 C13 O2 -42.8(5) . . . . ?
 C10 C11 C13 N2 138.1(3) . . . . ?
 C10 C11 C14 O3 52.3(6) . . . . ?
 C10 C11 C14 N3 -129.4(4) . . . . ?
 C10 C18 C19A C20A -174.8(12) . . . . ?
 C10 C18 C23 C22 -177.1(7) . . . . ?
 C10 C18 C23A C22A 173.3(8) . . . . ?
 C10 C18 C19 C20 175.3(11) . . . . ?
 C11 C10 C18 C19A 161.6(8) . . . . ?
 C11 C10 C18 C23 -38.0(7) . . . . ?
 C11 C10 C18 C23A -5.1(9) . . . . ?
 C11 C10 C18 C19 146.7(10) . . . . ?
 C12 N1 C8 C7 -115.4(4) . . . . ?
 C12 N1 C8 C9 127.1(4) . . . . ?
 C12 N1 C8 C10 12.2(4) . . . . ?
 C12 C11 C13 O2 67.9(5) . . . . ?
 C12 C11 C13 N2 -111.2(4) . . . . ?
 C12 C11 C14 O3 -57.4(6) . . . . ?
 C12 C11 C14 N3 121.0(4) . . . . ?
 C13 N2 C16 O4 -179.5(4) . . . . ?
 C13 N2 C16 N3 0.8(6) . . . . ?
 C13 C11 C12 S1 42.7(4) . . . . ?
 C13 C11 C12 N1 -139.2(3) . . . . ?
 C13 C11 C14 O3 -177.2(4) . . . . ?
 C13 C11 C14 N3 1.1(6) . . . . ?
 C14 N3 C16 O4 -172.9(4) . . . . ?
 C14 N3 C16 N2 6.8(6) . . . . ?
 C14 C11 C12 S1 -80.8(4) . . . . ?
 C14 C11 C12 N1 97.3(4) . . . . ?
 C14 C11 C13 O2 -175.5(4) . . . . ?
 C14 C11 C13 N2 5.4(5) . . . . ?
 C15 N3 C14 O3 -5.4(7) . . . . ?
 C15 N3 C14 C11 176.3(4) . . . . ?
 C15 N3 C16 O4 3.4(6) . . . . ?
 C15 N3 C16 N2 -176.9(4) . . . . ?
 C16 N2 C13 O2 174.3(4) . . . . ?
 C16 N2 C13 C11 -6.6(6) . . . . ?
 C16 N3 C14 O3 170.9(4) . . . . ?
 C16 N3 C14 C11 -7.4(6) . . . . ?
 C17 N2 C13 O2 -3.1(6) . . . . ?
 C17 N2 C13 C11 176.0(4) . . . . ?
 C17 N2 C16 O4 -2.1(6) . . . . ?
 C17 N2 C16 N3 178.2(4) . . . . ?
 C18 C10 C11 C12 160.6(3) . . . . ?
 C18 C10 C11 C13 -83.3(4) . . . . ?
 C18 C10 C11 C14 49.4(5) . . . . ?
 C18 C19A C20A C21A 4(2) . . . . ?
 C19A C18 C23A C22A 6.5(15) . . . . ?
 C19A C20A C21A N4A 175.1(12) . . . . ?
 C19A C20A C21A C22A -3.1(19) . . . . ?
 C21 C22 C23 C18 1.9(15) . . . . ?
 C21 C20 C19 C18 1(2) . . . . ?
 C22 C21 N4 O6 -19.9(17) . . . . ?
 C22 C21 N4 O5 173.1(13) . . . . ?
 C22 C21 C20 C19 -1(2) . . . . ?
 C23 C18 C19 C20 0.2(19) . . . . ?
 N4 C21 C22 C23 178.7(10) . . . . ?
 N4 C21 C20 C19 179.6(13) . . . . ?
 C21A C22A C23A C18 -6.2(17) . . . . ?
 C23A C18 C19A C20A -5.5(18) . . . . ?
 C23A C22A C21A N4A -174.2(10) . . . . ?
 C23A C22A C21A C20A 4.1(18) . . . . ?
 C20 C21 C22 C23 -0.4(18) . . . . ?
 C20 C21 N4 O6 159.2(14) . . . . ?
 C20 C21 N4 O5 -7.8(18) . . . . ?
 C19 C18 C23 C22 -1.8(15) . . . . ?

_shelx_res_file
;
    a_pl.res created by SHELXL-2014/7

TITL A in P2 New:P21212
CELL 0.71073 11.3802 23.55 8.4398 90 90 90
ZERR 4 0.0014 0.003 0.001 0 0 0
LATT -1
SYMM -X,-Y,+Z
SYMM 0.5+X,0.5-Y,-Z
SYMM 0.5-X,0.5+Y,-Z
SFAC C H N O S
UNIT 92 72 16 24 4
SIMU 0.01 0.01 1.7 C23 C23A C19 C19A C20A C20 C21A C21 C22A C22 N4 O6 O6A =
 N4A O5 O5A
ISOR 0.01 0.01 C23 C23A C22 C22A C21 C21A C20 C20A C19A C19 N4 O6 O6A N4A =
 O5 O5A
DFIX 1.45 N4 C21 N4A C21A
DFIX 1.39 C23A C22A C23 C22 C22A C21A C22 C21 C21 C20 C21A C20A C20 C19 =
 C20A C19A C19 C18 C19A C18 C23A C18 C23 C18

L.S. 10
PLAN  5
TEMP 23
CONF
fmap 2
acta
MORE -1
BOND $H
REM <olex2.extras>
REM <HklSrc "%.\\A.hkl">
REM </olex2.extras>

WGHT    0.042900    1.013300
FVAR       0.19063   0.49586
S1    5    0.637607    0.328372    0.382624    11.00000    0.08854    0.07648 =
         0.09406    0.00071    0.00175    0.02961
O1    4    0.784970    0.154872    0.640988    11.00000    0.10686    0.06622 =
         0.04005   -0.00108   -0.00881    0.00222
O2    4    0.944642    0.296242    0.394102    11.00000    0.08120    0.07435 =
         0.05771    0.00362   -0.02902   -0.01482
O3    4    0.663057    0.220241    0.040931    11.00000    0.11235    0.13024 =
         0.05374    0.02492   -0.03875   -0.06268
O4    4    0.893910    0.367180   -0.095997    11.00000    0.09256    0.09024 =
         0.06711    0.02896    0.00275   -0.01717
PART 2
O5A   4    1.179520   -0.006976    0.051343   -21.00000    0.11064    0.05771 =
         0.10856    0.00397    0.02994    0.01475
O6A   4    1.224892    0.059623   -0.108481   -21.00000    0.10665    0.10165 =
         0.10424   -0.01436    0.04392    0.01631
PART 0
N1    3    0.651700    0.215517    0.404146    11.00000    0.05187    0.07287 =
         0.05231    0.01570    0.00867    0.01153
AFIX   3  0.8500
H1    2    0.588929    0.213567    0.458466    11.00000   -1.20000
AFIX   0
N2    3    0.916478    0.333521    0.151846    11.00000    0.05285    0.05002 =
         0.05349    0.00151   -0.00354    0.00189
N3    3    0.787361    0.289575   -0.032443    11.00000    0.06249    0.05937 =
         0.03255    0.00247   -0.00064    0.00368
PART 2
N4A   3    1.173748    0.044005   -0.004039   -21.00000    0.09675    0.05933 =
         0.08972   -0.01393    0.00885    0.00394
PART 0
C1    1    0.718464    0.072942    0.498711    11.00000    0.05243    0.06009 =
         0.05606    0.00305    0.00044    0.00191
C2    1    0.735320    0.027319    0.600275    11.00000    0.09125    0.06661 =
         0.08547    0.00686   -0.01929    0.00929
AFIX  43
H2    2    0.765060    0.032828    0.701753    11.00000   -1.20000
AFIX   0
C3    1    0.706761   -0.026800    0.546953    11.00000    0.10841    0.05983 =
         0.12861    0.01549   -0.01952    0.00195
AFIX  43
H3    2    0.717215   -0.058045    0.612853    11.00000   -1.20000
AFIX   0
C4    1    0.663143   -0.033939    0.396905    11.00000    0.09918    0.06965 =
         0.13769   -0.01096   -0.01191   -0.01001
AFIX  43
H4    2    0.644842   -0.070415    0.362643    11.00000   -1.20000
AFIX   0
C5    1    0.645570    0.010559    0.295847    11.00000    0.08567    0.09470 =
         0.07953   -0.01527   -0.00944   -0.02032
AFIX  43
H5    2    0.616104    0.004458    0.194486    11.00000   -1.20000
AFIX   0
C6    1    0.672343    0.064825    0.346847    11.00000    0.04911    0.07203 =
         0.06126   -0.00237   -0.00077   -0.00741
C7    1    0.658361    0.120623    0.262750    11.00000    0.06656    0.09133 =
         0.04894    0.01191   -0.01012   -0.02380
AFIX  23
H7A   2    0.575856    0.129957    0.250314    11.00000   -1.20000
H7B   2    0.694578    0.119187    0.158787    11.00000   -1.20000
AFIX   0
C8    1    0.719870    0.164567    0.367554    11.00000    0.04918    0.06413 =
         0.04437    0.00746    0.00008    0.00181
C9    1    0.746875    0.132226    0.524137    11.00000    0.05691    0.06560 =
         0.03694    0.00133    0.00297    0.01026
C10   1    0.834873    0.192640    0.303312    11.00000    0.04748    0.05781 =
         0.03148   -0.00076   -0.00060   -0.00186
AFIX  13
H10   2    0.882058    0.200653    0.397838    11.00000   -1.20000
AFIX   0
C11   1    0.796386    0.251745    0.241039    11.00000    0.05272    0.05706 =
         0.03332    0.00062   -0.00709   -0.00353
C12   1    0.690847    0.264530    0.349707    11.00000    0.04745    0.07476 =
         0.04456    0.00286   -0.01047    0.00947
C13   1    0.892390    0.295393    0.269088    11.00000    0.05456    0.05650 =
         0.04256   -0.00083   -0.00769    0.00613
C14   1    0.743358    0.251925    0.074160    11.00000    0.06762    0.07092 =
         0.04144    0.00374   -0.01210   -0.00778
C15   1    0.740886    0.287142   -0.196461    11.00000    0.09904    0.08273 =
         0.03737    0.00453   -0.01109    0.00020
AFIX 137
H15A  2    0.718263    0.248869   -0.221005    11.00000   -1.50000
H15B  2    0.800572    0.299371   -0.269241    11.00000   -1.50000
H15C  2    0.673738    0.311612   -0.205312    11.00000   -1.50000
AFIX   0
C16   1    0.867813    0.332280    0.001809    11.00000    0.05519    0.06030 =
         0.04650    0.00554    0.00656    0.00926
C17   1    1.003907    0.377916    0.184160    11.00000    0.08485    0.06437 =
         0.07617    0.00325   -0.00687   -0.01612
AFIX 137
H17A  2    0.993205    0.392045    0.289875    11.00000   -1.50000
H17B  2    0.994202    0.408417    0.109838    11.00000   -1.50000
H17C  2    1.081458    0.362303    0.173886    11.00000   -1.50000
AFIX   0
C18   1    0.910752    0.153627    0.203253    11.00000    0.06216    0.04793 =
         0.05362   -0.00809    0.01555   -0.01243
PART 2
C19A  1    0.969890    0.108553    0.294209   -21.00000    0.04227    0.06216 =
         0.06093   -0.00527    0.01162   -0.00065
AFIX  43
H19A  2    0.951685    0.105405    0.401272   -21.00000   -1.20000
AFIX   0
C20A  1    1.051371    0.070117    0.231767   -21.00000    0.06115    0.05643 =
         0.06100    0.00152    0.01965    0.00284
AFIX  43
H20A  2    1.083473    0.040781    0.291499   -21.00000   -1.20000
AFIX   0
PART 1
C21   1    1.031734    0.080569    0.016155    21.00000    0.06239    0.05859 =
         0.05878   -0.01697    0.00868    0.00550
C22   1    0.952908    0.114889   -0.056895    21.00000    0.06857    0.06712 =
         0.04972   -0.01001    0.00658    0.00017
AFIX  43
H22   2    0.943008    0.113243   -0.166179    21.00000   -1.20000
AFIX   0
C23   1    0.887869    0.152113    0.032519    21.00000    0.05869    0.06201 =
         0.05177   -0.00154    0.00776    0.00509
AFIX  43
H23   2    0.831487    0.175453   -0.013538    21.00000   -1.20000
AFIX   0
O6    4    1.061282    0.028017   -0.208262    21.00000    0.12168    0.14031 =
         0.10026   -0.05814   -0.00930    0.04040
N4    3    1.097757    0.040617   -0.080854    21.00000    0.08848    0.09004 =
         0.09510   -0.02607   -0.00466    0.02415
O5    4    1.177133    0.014023   -0.011942    21.00000    0.11391    0.10474 =
         0.10829   -0.00894    0.01119    0.02765
PART 2
C22A  1    1.029681    0.120633   -0.016966   -21.00000    0.07669    0.07100 =
         0.05835   -0.00205    0.01331    0.00307
AFIX  43
H22A  2    1.047843    0.123857   -0.124025   -21.00000   -1.20000
AFIX   0
C21A  1    1.080650    0.078953    0.074760   -21.00000    0.06911    0.05967 =
         0.06261   -0.01063    0.01684    0.00127
C23A  1    0.950122    0.157962    0.054250   -21.00000    0.06593    0.06414 =
         0.05178    0.00877    0.01681    0.00141
AFIX  43
H23A  2    0.922445    0.188085   -0.006451   -21.00000   -1.20000
AFIX   0
PART 1
C20   1    1.050208    0.081588    0.177100    21.00000    0.06260    0.06572 =
         0.06312   -0.01184    0.00253    0.01055
AFIX  43
H20   2    1.103945    0.056878    0.223341    21.00000   -1.20000
AFIX   0
C19   1    0.988059    0.119757    0.269867    21.00000    0.05255    0.07364 =
         0.06312   -0.01846    0.00277    0.00351
AFIX  43
H19   2    1.000997    0.121382    0.378575    21.00000   -1.20000
AFIX   0
HKLF 4 1 1 0 0 0 0 1 0 -1 0

REM  A in P2 New:P21212
REM R1 =  0.0453 for    3484 Fo > 4sig(Fo)  and  0.0506 for all    3857 data
REM    382 parameters refined using    290 restraints

END

WGHT      0.0429      1.0133

REM Highest difference peak  0.214,  deepest hole -0.178,  1-sigma level  0.032
Q1    1   1.1493  0.0490 -0.1851  11.00000  0.05    0.21
Q2    1   0.6141  0.3117  0.2948  11.00000  0.05    0.18
Q3    1   0.6457  0.2294  0.0594  11.00000  0.05    0.14
Q4    1   1.0388  0.0060 -0.1722  11.00000  0.05    0.13
Q5    1   0.5440 -0.1028  0.2908  11.00000  0.05    0.13
;
_shelx_res_checksum                28328
_shelx_hkl_file
;
  -1   0   0   -0.52    0.05
  -1   0   0   -0.32    0.05
   2   0   0  825.68   36.57
   2   0   0 1000.00   36.60
  -2   0   0  811.03   36.57
  -2   0   0  918.05   36.58
   3   0   0    0.04    0.05
   3   0   0   -0.02    0.04
  -3   0   0    0.00    0.03
   3   0   0   -0.03    0.04
  -3   0   0   -0.10    0.04
  -3   0   0    0.02    0.05
  -4   0   0   21.59    0.93
   4   0   0   20.27    0.93
  -4   0   0   22.66    0.94
  -4   0   0   20.42    0.92
   4   0   0   23.25    0.95
  -5   0   0    0.00    0.06
  -5   0   0    0.15    0.05
   5   0   0    0.15    0.07
   5   0   0   -0.03    0.07
  -5   0   0    0.09    0.07
   6   0   0    1.28    0.15
  -6   0   0    1.29    0.13
  -6   0   0    1.47    0.13
   6   0   0    1.33    0.17
  -7   0   0    0.45    0.11
   7   0   0    0.20    0.13
   7   0   0    0.07    0.10
   8   0   0    0.51    0.18
  -8   0   0    0.63    0.13
   8   0   0    0.23    0.14
  -9   0   0    0.03    0.12
   9   0   0    0.14    0.18
   9   0   0   -0.11    0.11
  10   0   0    3.28    0.28
  10   0   0    2.22    0.34
 -10   0   0    3.15    0.27
  11   0   0    0.09    0.15
 -11   0   0   -0.10    0.14
  11   0   0    0.03    0.23
  12   0   0    0.22    0.27
  12   0   0    0.21    0.18
 -12   0   0    0.40    0.19
  13   0   0    0.54    0.32
 -13   0   0    0.05    0.19
   0  -1   0   23.76    0.96
   0  -1   0   23.51    0.97
   0  -1   0   23.26    0.97
   0   1   0   21.58    0.97
   0   1   0   23.70    0.97
   0   1   0   22.96    0.96
   1  -1   0   38.67    1.66
   1  -1   0   39.28    1.64
  -1  -1   0   40.77    1.65
   1  -1   0   38.38    1.65
  -1  -1   0   40.02    1.64
   1   1   0   39.87    1.65
   1   1   0   40.23    1.64
  -1   1   0   39.02    1.64
  -1   1   0   39.16    1.65
   2  -1   0  293.84   12.77
   2  -1   0  296.71   12.82
  -2  -1   0  338.33   12.77
  -2  -1   0  293.97   12.79
  -2  -1   0  354.49   12.81
   2  -1   0  296.32   12.77
   2   1   0  338.49   12.84
  -2   1   0  291.14   12.78
  -2   1   0  300.23   12.74
   2   1   0  300.04   12.78
   2   1   0  313.69   12.76
  -2   1   0  298.96   12.81
   3  -1   0  668.75   28.67
   3  -1   0  767.08   28.78
   3  -1   0  680.97   28.75
  -3  -1   0  652.57   28.70
  -3  -1   0  770.57   28.64
  -3  -1   0  733.85   28.71
  -3   1   0  685.03   28.67
   3   1   0  654.30   28.75
  -3   1   0  645.01   28.71
   3   1   0  697.11   28.63
   4  -1   0    9.74    0.42
  -4  -1   0    9.74    0.41
  -4  -1   0    9.91    0.44
  -4  -1   0    9.00    0.43
   4  -1   0    7.66    0.45
   4  -1   0    9.24    0.46
   4   1   0    8.95    0.41
   4   1   0    9.14    0.43
  -4   1   0    9.86    0.45
  -4   1   0    9.54    0.43
  -4   1   0   10.57    0.45
  -5  -1   0    5.37    0.24
   5  -1   0    4.28    0.28
  -5  -1   0    4.73    0.26
  -5   1   0    4.90    0.28
   5   1   0    4.71    0.25
  -5   1   0    4.83    0.25
  -5   1   0    5.62    0.28
   5   1   0    4.98    0.28
  -6  -1   0   10.40    0.52
  -6  -1   0   11.87    0.50
   6  -1   0   11.07    0.56
   6   1   0   10.84    0.51
  -6   1   0   10.94    0.52
   6   1   0   11.87    0.54
  -7  -1   0   22.79    1.03
  -7  -1   0   24.27    1.01
   7  -1   0   23.09    1.07
   7   1   0   23.84    1.05
   7   1   0   22.25    1.02
  -7   1   0   24.20    1.03
   8  -1   0    1.14    0.18
  -8  -1   0    1.15    0.12
  -8  -1   0    1.12    0.16
   8  -1   0    0.84    0.23
  -8   1   0    0.89    0.14
   8   1   0    1.16    0.14
   8   1   0    1.05    0.19
  -9  -1   0    0.91    0.15
   9  -1   0    1.32    0.27
   9  -1   0    1.13    0.20
   9   1   0    1.41    0.23
  -9   1   0    1.68    0.18
   9   1   0    1.29    0.17
 -10  -1   0    3.58    0.29
  10  -1   0    3.08    0.38
  10  -1   0    2.93    0.31
  10   1   0    3.21    0.27
 -10   1   0    3.68    0.26
  10   1   0    2.69    0.33
  11  -1   0    3.71    0.35
 -11  -1   0    3.51    0.31
  11  -1   0    3.40    0.42
  11   1   0    2.78    0.37
  11   1   0    3.35    0.29
 -11   1   0    3.50    0.28
 -12  -1   0    0.31    0.17
  12  -1   0    0.64    0.29
  12  -1   0    0.13    0.19
 -12   1   0    0.15    0.17
  12   1   0    0.09    0.24
 -13  -1   0    0.32    0.20
  13  -1   0    0.39    0.30
 -13   1   0    0.31    0.19
  13   1   0    0.07    0.28
   0  -2   0   44.03    1.81
   0  -2   0   43.12    1.83
   0   2   0   44.38    1.85
   0   2   0   44.16    1.83
   0   2   0   42.89    1.84
   0   2   0   43.78    1.81
  -1  -2   0   87.67    3.73
  -1  -2   0   87.44    3.72
   1  -2   0   89.84    3.73
   1  -2   0   91.00    3.75
  -1   2   0   91.07    3.71
   1   2   0   93.25    3.72
  -1   2   0   89.65    3.71
   1   2   0   89.82    3.74
  -1   2   0   91.64    3.73
   1   2   0   90.16    3.73
  -1   2   0   88.97    3.75
  -2  -2   0  161.71    6.59
   2  -2   0  156.37    6.62
  -2  -2   0  166.35    6.59
   2  -2   0  159.12    6.58
   2  -2   0  157.78    6.59
   2   2   0  157.52    6.59
  -2   2   0  157.82    6.58
   2   2   0  163.61    6.59
  -2   2   0  157.84    6.59
   3  -2   0  206.94    8.60
  -3  -2   0  214.44    8.61
  -3  -2   0  208.53    8.61
   3  -2   0  207.50    8.65
   3  -2   0  204.48    8.62
   3   2   0  209.67    8.63
   3   2   0  213.66    8.61
  -3   2   0  206.71    8.60
   3   2   0  207.08    8.60
  -3   2   0  211.39    8.62
  -4  -2   0    3.79    0.19
   4  -2   0    3.86    0.25
   4  -2   0    3.85    0.22
  -4  -2   0    3.97    0.21
   4  -2   0    3.94    0.20
  -4   2   0    3.74    0.20
   4   2   0    3.84    0.18
   4   2   0    3.92    0.22
  -5  -2   0    5.79    0.31
   5  -2   0    6.56    0.33
   5  -2   0    5.15    0.34
  -5  -2   0    6.03    0.28
   5   2   0    5.53    0.33
   5   2   0    6.50    0.28
  -5   2   0    5.98    0.30
  -6  -2   0    3.12    0.16
  -6  -2   0    2.41    0.19
   6  -2   0    2.75    0.24
   6  -2   0    2.65    0.22
  -6   2   0    2.63    0.19
   6   2   0    2.66    0.22
   6   2   0    2.42    0.16
   7  -2   0    9.28    0.51
   7  -2   0    9.33    0.49
  -7  -2   0    8.59    0.45
  -7  -2   0    9.01    0.41
   7   2   0    8.84    0.42
   7   2   0    9.21    0.48
  -7   2   0    8.84    0.45
  -8  -2   0    1.42    0.17
   8  -2   0    1.25    0.20
   8  -2   0    1.74    0.22
  -8  -2   0    1.50    0.13
  -8   2   0    1.35    0.16
   8   2   0    1.36    0.19
   8   2   0    1.87    0.15
   9  -2   0    0.18    0.18
  -9  -2   0    0.61    0.16
   9  -2   0    0.69    0.20
   9   2   0    0.68    0.12
   9   2   0    0.58    0.15
  -9   2   0    0.49    0.14
  10  -2   0    2.15    0.29
  10  -2   0    1.99    0.28
 -10  -2   0    2.20    0.23
  10   2   0    1.97    0.27
 -10   2   0    2.13    0.23
  10   2   0    2.42    0.21
 -11  -2   0   -0.03    0.15
  11  -2   0   -0.18    0.17
  11  -2   0    0.41    0.22
 -11   2   0   -0.07    0.13
  11   2   0   -0.01    0.20
 -12  -2   0    0.56    0.18
  12  -2   0    0.94    0.26
  12  -2   0    0.82    0.25
 -12   2   0    0.85    0.20
  12   2   0    0.88    0.27
 -13  -2   0    0.69    0.24
  13  -2   0    0.66    0.27
  13  -2   0    0.31    0.24
 -13   2   0    0.49    0.18
  13   2   0    0.42    0.28
   0  -3   0  460.49   20.55
   0  -3   0  534.12   20.57
   0   3   0  504.79   20.55
   0   3   0  510.74   20.57
   0   3   0  472.39   20.57
   0   3   0  510.78   20.54
  -1  -3   0  155.17    6.50
   1  -3   0  157.80    6.52
   1  -3   0  153.95    6.50
  -1  -3   0  154.79    6.47
  -1   3   0  156.54    6.47
  -1   3   0  155.73    6.47
   1   3   0  158.62    6.50
  -1   3   0  155.75    6.52
   1   3   0  156.28    6.51
   1   3   0  162.04    6.53
   1   3   0  161.71    6.47
  -1   3   0  156.51    6.50
  -2  -3   0   97.73    4.05
   2  -3   0   98.33    4.10
  -2  -3   0   97.31    4.08
   2  -3   0   97.44    4.07
  -2   3   0   96.09    4.07
  -2   3   0   97.65    4.04
  -2   3   0   98.06    4.04
   2   3   0   98.65    4.07
   2   3   0  100.26    4.05
   3  -3   0  187.88    7.67
  -3  -3   0  181.79    7.62
   3  -3   0  186.59    7.61
   3  -3   0  183.83    7.63
  -3  -3   0  189.18    7.63
   3   3   0  180.21    7.64
   3   3   0  182.99    7.61
  -3   3   0  183.06    7.60
  -3   3   0  185.92    7.63
   4  -3   0   46.48    2.32
   4  -3   0   56.81    2.39
  -4  -3   0   58.51    2.33
  -4  -3   0   56.94    2.33
   4  -3   0   57.29    2.34
   4   3   0   56.07    2.31
   4   3   0   55.61    2.35
  -4   3   0   56.18    2.32
  -5  -3   0    5.10    0.26
  -5  -3   0    5.12    0.28
   5  -3   0    5.17    0.34
   5  -3   0    4.80    0.29
  -5   3   0    5.02    0.27
   5   3   0    5.40    0.30
   5   3   0    4.98    0.24
   6  -3   0  118.66    4.90
  -6  -3   0  116.04    4.86
   6  -3   0  117.80    4.96
  -6  -3   0  115.89    4.89
   6   3   0  118.14    4.85
   6   3   0  114.83    4.91
  -6   3   0  120.84    4.88
  -7  -3   0    5.28    0.31
  -7  -3   0    5.52    0.27
   7  -3   0    5.44    0.40
   7  -3   0    5.25    0.33
   7   3   0    5.28    0.26
  -7   3   0    5.11    0.30
   7   3   0    5.26    0.34
  -8  -3   0    0.57    0.15
   8  -3   0    0.79    0.17
   8  -3   0    0.62    0.18
  -8  -3   0    0.92    0.11
   8   3   0    0.38    0.14
  -8   3   0    0.58    0.13
   9  -3   0    4.94    0.44
  -9  -3   0    5.66    0.36
   9  -3   0    6.01    0.38
   9   3   0    5.10    0.39
   9   3   0    5.14    0.29
  -9   3   0    5.40    0.34
  10  -3   0    2.49    0.34
 -10  -3   0    2.71    0.27
  10  -3   0    2.47    0.29
 -10   3   0    2.99    0.26
  10   3   0    2.11    0.28
  11  -3   0    0.32    0.20
  11  -3   0    0.44    0.23
 -11  -3   0    0.50    0.19
  11   3   0    0.21    0.19
 -11   3   0    0.38    0.16
 -12  -3   0    1.58    0.26
  12  -3   0    1.19    0.30
  12  -3   0    1.52    0.27
 -12   3   0    1.76    0.24
  12   3   0    1.23    0.30
   0  -4   0    2.12    0.13
   0  -4   0    1.66    0.17
   0   4   0    1.67    0.20
   0   4   0    1.74    0.12
  -1  -4   0   48.00    1.94
   1  -4   0   46.91    1.98
  -1  -4   0   44.92    1.98
   1   4   0   47.95    1.94
  -1   4   0   45.69    1.93
  -1   4   0   44.96    1.93
   1   4   0   45.66    2.00
  -1   4   0   47.00    2.03
  -2  -4   0    1.56    0.12
   2  -4   0    0.97    0.13
   2  -4   0    0.41    0.13
  -2  -4   0    0.99    0.15
   2   4   0    0.36    0.11
   2   4   0    0.74    0.13
   3  -4   0   15.25    0.75
  -3  -4   0   15.24    0.68
   3  -4   0   15.53    0.70
   3   4   0   14.78    0.69
   3   4   0   14.67    0.69
  -3   4   0   15.42    0.66
  -3   4   0   15.00    0.66
   4  -4   0   11.86    0.64
  -4  -4   0   11.45    0.56
   4  -4   0   12.90    0.59
   4   4   0   12.03    0.59
  -4   4   0   12.43    0.55
   4   4   0   11.92    0.56
  -5  -4   0    4.03    0.24
   5  -4   0    3.78    0.31
  -5  -4   0    3.90    0.24
   5  -4   0    4.22    0.27
  -5   4   0    3.58    0.22
   5   4   0    3.71    0.29
   5   4   0    3.59    0.20
  -6  -4   0    1.05    0.14
   6  -4   0    1.24    0.17
   6  -4   0    1.49    0.24
   6   4   0    1.00    0.10
  -6   4   0    0.94    0.12
   6   4   0    1.01    0.18
  -7  -4   0   13.98    0.67
   7  -4   0   13.31    0.75
   7  -4   0   13.83    0.69
  -7  -4   0   14.73    0.63
   7   4   0   12.98    0.69
   7   4   0   14.35    0.61
  -7   4   0   13.96    0.65
   8  -4   0    0.18    0.18
   8  -4   0    0.09    0.14
  -8  -4   0   -0.08    0.13
   8   4   0    0.09    0.17
  -8   4   0    0.04    0.11
   8   4   0   -0.01    0.06
   9  -4   0    2.53    0.29
  -9  -4   0    2.80    0.27
   9  -4   0    2.52    0.34
   9   4   0    2.56    0.29
  -9   4   0    2.59    0.24
 -10  -4   0    0.38    0.18
  10  -4   0    0.54    0.18
  10  -4   0    0.33    0.25
 -10   4   0    0.66    0.17
  10   4   0    0.25    0.18
  11  -4   0   -0.07    0.17
  11  -4   0   -0.06    0.23
 -11  -4   0    0.01    0.16
 -11   4   0    0.00    0.14
  11   4   0   -0.09    0.19
  12  -4   0    0.26    0.20
  12  -4   0   -0.23    0.22
 -12  -4   0   -0.04    0.17
 -12   4   0    0.24    0.16
  12   4   0    0.25    0.24
   0  -5   0   99.76    4.21
   0  -5   0  103.97    4.27
   0   5   0  101.42    4.31
  -1  -5   0    0.92    0.16
  -1  -5   0    0.86    0.11
   1  -5   0    0.69    0.14
  -1   5   0    0.91    0.21
  -1   5   0    1.31    0.11
   1   5   0    1.07    0.18
   2  -5   0    0.76    0.15
  -2  -5   0    0.84    0.16
  -2  -5   0    0.57    0.10
  -2   5   0    0.68    0.09
  -2   5   0    0.39    0.17
   2   5   0    0.49    0.13
   3  -5   0   14.87    0.70
  -3  -5   0   14.32    0.71
  -3  -5   0   14.50    0.66
   3   5   0   15.02    0.70
  -3   5   0   14.11    0.64
   4  -5   0    1.49    0.23
   4  -5   0    1.73    0.20
  -4  -5   0    1.69    0.17
   4   5   0    1.79    0.17
  -4   5   0    1.73    0.15
   4   5   0    1.77    0.22
  -5  -5   0    4.50    0.27
   5  -5   0    4.79    0.32
   5  -5   0    4.45    0.36
   5   5   0    4.38    0.32
   5   5   0    4.53    0.28
  -5   5   0    4.25    0.25
   5   5   0    4.38    0.26
   6  -5   0    4.62    0.38
   6  -5   0    4.36    0.32
  -6  -5   0    4.31    0.29
   6   5   0    4.07    0.26
  -6   5   0    4.67    0.27
   6   5   0    4.44    0.24
   6   5   0    4.38    0.33
   7  -5   0    2.54    0.27
  -7  -5   0    2.81    0.26
   7  -5   0    2.77    0.33
   7   5   0    3.27    0.18
  -7   5   0    2.59    0.21
   7   5   0    2.93    0.30
  -8  -5   0    1.40    0.20
   8  -5   0    1.40    0.27
   8  -5   0    1.32    0.21
   8   5   0    1.41    0.24
  -8   5   0    1.24    0.17
  -9  -5   0    1.21    0.20
   9  -5   0    1.49    0.24
   9  -5   0    1.00    0.27
  -9   5   0    1.63    0.20
   9   5   0    1.30    0.24
  10  -5   0    0.25    0.19
 -10  -5   0    0.70    0.18
  10  -5   0    0.87    0.27
  10   5   0    0.39    0.20
 -10   5   0    0.46    0.16
  11  -5   0   -0.15    0.18
 -11  -5   0   -0.17    0.15
 -11   5   0   -0.08    0.14
  11   5   0   -0.18    0.22
   0  -6   0   -0.04    0.12
   0  -6   0    0.00    0.08
   0   6   0   -0.03    0.16
  -1  -6   0    5.40    0.28
   1  -6   0    4.89    0.35
  -1  -6   0    4.63    0.33
   1   6   0    4.82    0.37
  -1   6   0    4.24    0.40
  -1   6   0    4.87    0.26
  -2  -6   0    3.83    0.32
   2  -6   0    3.86    0.29
  -2  -6   0    4.11    0.25
  -2   6   0    3.55    0.22
  -2   6   0    3.77    0.38
   2   6   0    3.41    0.30
  -3  -6   0   37.60    1.60
  -3  -6   0   38.09    1.66
   3  -6   0   37.41    1.65
   3   6   0   37.19    1.65
  -3   6   0   37.26    1.74
  -3   6   0   36.52    1.58
  -4  -6   0    5.93    0.35
   4  -6   0    6.12    0.40
   4   6   0    6.65    0.42
   4   6   0    6.19    0.37
  -4   6   0    6.74    0.52
  -4   6   0    6.18    0.33
  -5  -6   0    8.86    0.45
   5  -6   0    8.30    0.48
   5   6   0    7.74    0.43
  -5   6   0    7.45    0.41
   5   6   0    8.76    0.51
   6  -6   0    2.11    0.25
  -6  -6   0    2.03    0.22
   6   6   0    2.09    0.28
   6   6   0    1.95    0.18
  -6   6   0    2.37    0.20
  -7  -6   0    0.69    0.16
   7  -6   0    0.92    0.21
   7   6   0    1.02    0.23
  -7   6   0    1.07    0.15
   7   6   0    1.02    0.15
   8  -6   0    0.01    0.17
  -8  -6   0    0.13    0.16
   8   6   0   -0.21    0.17
  -8   6   0    0.08    0.13
  -9  -6   0    0.27    0.15
   9  -6   0    0.13    0.18
  -9   6   0    0.19    0.14
   9   6   0    0.11    0.19
  10  -6   0    0.87    0.23
 -10  -6   0    0.74    0.21
 -10   6   0    0.71    0.18
  10   6   0    0.84    0.26
 -10   6   0    0.18    0.32
   0  -7   0   13.55    0.61
   0  -7   0   13.04    0.69
   0   7   0   12.47    0.74
   1  -7   0    3.47    0.32
  -1  -7   0    2.41    0.29
  -1  -7   0    3.04    0.22
   1   7   0    2.73    0.31
  -1   7   0    2.84    0.21
  -1   7   0    2.86    0.35
  -2  -7   0   14.94    0.67
   2  -7   0   14.32    0.73
  -2  -7   0   14.46    0.73
  -2   7   0   13.56    0.64
  -2   7   0   12.69    0.80
   2   7   0   13.87    0.74
   3  -7   0    2.65    0.29
  -3  -7   0    2.35    0.22
  -3  -7   0    2.21    0.27
   3   7   0    2.48    0.27
  -3   7   0    2.49    0.36
  -3   7   0    1.93    0.18
   4  -7   0   12.50    0.67
  -4  -7   0   12.74    0.63
   4   7   0   12.53    0.66
  -4   7   0   13.01    0.79
   4   7   0   13.03    0.70
  -4   7   0   12.48    0.59
   5  -7   0    2.81    0.30
  -5  -7   0    2.40    0.23
  -5   7   0    2.27    0.21
  -5   7   0    2.44    0.41
   5   7   0    2.78    0.25
   5   7   0    2.31    0.29
  -6  -7   0    5.15    0.35
   6  -7   0    5.02    0.39
   6   7   0    5.19    0.43
  -6   7   0    6.10    0.53
   6   7   0    4.55    0.31
  -6   7   0    4.90    0.30
  -7  -7   0    3.61    0.32
   7  -7   0    3.81    0.37
  -7   7   0    3.72    0.28
   7   7   0    4.02    0.37
  -7   7   0    4.17    0.52
   8  -7   0    0.04    0.20
  -8  -7   0    0.55    0.19
  -8   7   0    0.68    0.33
   8   7   0    0.00    0.19
  -8   7   0    0.29    0.14
   9  -7   0    0.12    0.20
  -9  -7   0    0.04    0.18
  -9   7   0    0.51    0.28
   9   7   0    0.20    0.24
  -9   7   0    0.23    0.14
   0  -8   0    5.92    0.43
   0   8   0    5.72    0.48
  -1  -8   0    1.50    0.25
   1  -8   0    1.74    0.26
  -1  -8   0    1.87    0.19
  -1   8   0    1.79    0.17
  -1   8   0    1.84    0.35
   1   8   0    1.62    0.30
   2  -8   0    3.05    0.34
  -2  -8   0    3.12    0.25
  -2  -8   0    2.93    0.32
  -2   8   0    3.28    0.42
  -2   8   0    3.27    0.23
   2   8   0    2.89    0.35
  -3  -8   0    1.24    0.18
   3  -8   0    1.02    0.23
  -3   8   0    1.22    0.32
  -3   8   0    1.29    0.16
   3   8   0    1.42    0.25
   4  -8   0    0.35    0.21
  -4  -8   0    0.31    0.16
  -4   8   0    0.29    0.27
   4   8   0    0.12    0.17
  -4   8   0    0.33    0.13
   4   8   0    0.40    0.23
  -5  -8   0    1.04    0.19
   5  -8   0    0.92    0.24
   5   8   0    0.90    0.19
  -5   8   0    0.64    0.14
   5   8   0    1.24    0.27
  -5   8   0    0.64    0.32
   6  -8   0    0.35    0.20
  -6  -8   0    0.21    0.17
  -6   8   0    0.70    0.31
   6   8   0    0.18    0.23
  -7  -8   0    2.21    0.27
   7  -8   0    2.50    0.31
   7   8   0    1.96    0.30
  -7   8   0    2.42    0.44
   0  -9   0    6.75    0.52
   0   9   0    7.91    0.58
   0   9   0    6.61    0.38
  -1  -9   0    0.25    0.23
   1  -9   0    0.21    0.21
  -1  -9   0    0.48    0.15
   1   9   0    0.46    0.24
  -1   9   0    0.53    0.13
  -1   9   0    0.98    0.28
  -2  -9   0    0.01    0.14
   2  -9   0    0.28    0.20
  -2  -9   0    0.28    0.21
   2   9   0    0.08    0.21
  -2   9   0    0.02    0.24
  -3  -9   0    2.42    0.25
   3  -9   0    2.30    0.32
  -3   9   0    2.18    0.38
   3   9   0    2.42    0.32
  -4  -9   0    0.06    0.17
   4  -9   0    0.33    0.22
   4   9   0    0.21    0.19
  -4   9   0    0.21    0.25
   4   9   0    0.42    0.24
   5  -9   0    4.49    0.42
  -5  -9   0    5.08    0.38
  -5   9   0    4.26    0.56
   5   9   0    4.83    0.42
 -13   0   1    0.90    0.23
  13   0  -1    0.82    0.36
 -12   0   1    4.16    0.33
  12   0  -1    2.23    0.41
  11   0  -1    0.22    0.16
  11   0  -1    0.05    0.23
 -11   0   1    0.11    0.14
 -10   0   1    0.23    0.14
  10   0  -1    0.43    0.15
  10   0  -1    0.05    0.23
  -9   0   1    3.61    0.26
   9   0  -1    3.91    0.29
   8   0  -1   30.22    1.30
  -8   0   1   28.48    1.28
   7   0  -1    0.52    0.16
  -7   0   1    1.02    0.13
   7   0  -1    0.84    0.13
  -7   0   1    0.92    0.12
  -6   0   1   10.61    0.46
   6   0  -1    9.83    0.47
   6   0  -1    8.43    0.50
  -6   0   1   10.25    0.46
   5   0  -1    5.27    0.28
  -5   0   1    5.64    0.27
  -5   0   1    5.25    0.27
   5   0  -1    4.91    0.30
  -4   0   1  216.74    8.65
   4   0  -1  186.23    8.65
   4   0  -1  215.92    8.68
  -4   0   1  208.12    8.65
   4   0  -1  206.78    8.66
  -4   0   1  225.81    8.66
   3   0  -1  159.05    6.78
  -3   0   1  161.18    6.77
   3   0  -1  160.76    6.77
   3   0  -1  163.16    6.79
  -3   0   1  168.12    6.77
  -3   0   1  174.09    6.78
   2   0  -1    4.58    0.23
  -2   0   1    4.55    0.21
  -2   0   1    4.94    0.22
   2   0  -1    4.36    0.21
   2   0  -1    4.54    0.21
  -1   0   1   29.11    1.21
  -1   0   1   30.61    1.21
   1   0  -1   27.27    1.22
   1   0  -1   29.57    1.21
  -1   0   1   28.87    1.21
   0   0  -1    0.00    0.00
   0   0   1    0.00    0.00
   0   0  -1    0.00    0.00
  -1   0  -1   23.97    1.15
  -1   0  -1   28.56    1.15
   1   0   1   29.14    1.16
   1   0   1   29.60    1.15
  -2   0  -1    4.42    0.21
   2   0   1    4.52    0.20
  -2   0  -1    4.65    0.20
  -2   0  -1    4.16    0.20
   2   0   1    4.41    0.21
  -3   0  -1  159.91    6.90
   3   0   1  160.12    6.91
  -3   0  -1  170.34    6.93
  -3   0  -1  169.80    6.91
   3   0   1  178.00    6.94
   4   0   1  212.37    8.90
   4   0   1  225.70    8.95
  -4   0  -1  215.90    8.90
  -4   0  -1  220.79    8.90
  -4   0  -1  204.95    8.89
   5   0   1    5.53    0.30
   5   0   1    5.16    0.29
  -5   0  -1    5.60    0.28
  -5   0  -1    6.32    0.28
  -5   0  -1    5.18    0.28
   6   0   1    9.99    0.50
   6   0   1   10.32    0.51
  -6   0  -1   11.25    0.49
  -6   0  -1    9.79    0.48
  -7   0  -1    0.96    0.14
   7   0   1    1.03    0.14
   7   0   1    0.84    0.16
   8   0   1   24.11    1.25
  -8   0  -1   27.91    1.21
   8   0   1   30.75    1.24
   9   0   1    2.72    0.32
   9   0   1    3.62    0.29
  -9   0  -1    3.71    0.27
 -10   0  -1    0.28    0.13
  10   0   1    0.27    0.14
  10   0   1    0.07    0.21
  11   0   1   -0.07    0.15
 -11   0  -1   -0.14    0.12
  11   0   1   -0.09    0.22
  12   0   1    3.37    0.34
  12   0   1    2.52    0.40
 -12   0  -1    4.16    0.34
  13   0   1    0.78    0.34
 -13   0  -1    1.05    0.22
  13  -1  -1   -0.02    0.28
 -13  -1   1    0.31    0.17
 -13   1   1    0.28    0.19
  13   1  -1    0.26    0.29
 -12  -1   1    0.65    0.18
  12  -1  -1    0.83    0.30
  12  -1  -1    0.84    0.22
  12   1  -1    0.13    0.25
 -12   1   1    0.49    0.16
 -11  -1   1    0.21    0.15
  11  -1  -1    0.14    0.17
  11  -1  -1    0.01    0.25
  11   1  -1    0.32    0.15
  11   1  -1    0.08    0.21
 -11   1   1    0.26    0.16
  10  -1  -1    3.43    0.40
 -10  -1   1    3.01    0.26
  10  -1  -1    3.41    0.32
  10   1  -1    3.63    0.27
 -10   1   1    3.06    0.25
  10   1  -1    3.17    0.37
   9  -1  -1    1.02    0.26
   9  -1  -1    1.38    0.21
  -9  -1   1    1.13    0.16
   9   1  -1    1.38    0.25
  -9   1   1    1.09    0.17
   9   1  -1    1.30    0.16
  -8  -1   1    6.31    0.33
   8  -1  -1    4.28    0.41
   8  -1  -1    5.93    0.38
  -8  -1   1    5.95    0.29
   8   1  -1    6.03    0.39
  -8   1   1    5.96    0.32
   8   1  -1    5.17    0.31
  -7  -1   1   23.61    0.98
  -7  -1   1   21.69    1.00
   7  -1  -1   22.01    1.04
   7   1  -1   22.33    0.99
  -7   1   1   22.12    1.00
   7   1  -1   24.31    1.04
  -6  -1   1   44.56    1.75
  -6  -1   1   39.60    1.77
   6  -1  -1   41.60    1.80
   6   1  -1   42.99    1.79
   6   1  -1   41.26    1.76
  -6   1   1   39.89    1.76
  -5  -1   1  102.79    4.01
   5  -1  -1   95.59    4.06
  -5  -1   1   92.25    4.03
  -5   1   1   96.12    4.05
   5   1  -1   97.86    4.04
   5   1  -1   98.38    4.02
  -5   1   1   96.05    4.02
   4  -1  -1   49.23    2.44
  -4  -1   1   61.56    2.40
   4  -1  -1   59.30    2.44
  -4  -1   1   61.87    2.43
   4  -1  -1   58.41    2.41
  -4  -1   1   58.21    2.42
  -4   1   1   54.42    2.44
   4   1  -1   58.35    2.43
   4   1  -1   59.10    2.40
  -4   1   1   58.28    2.41
  -4   1   1   58.31    2.43
  -3  -1   1  202.81    8.44
  -3  -1   1  233.13    8.45
   3  -1  -1  191.57    8.45
   3  -1  -1  197.64    8.46
   3  -1  -1  193.12    8.43
  -3  -1   1  205.66    8.45
   3   1  -1  203.13    8.45
  -3   1   1  204.73    8.46
  -3   1   1  204.75    8.43
   3   1  -1  212.39    8.44
   2  -1  -1  163.47    7.07
   2  -1  -1  175.13    7.07
   2  -1  -1  172.81    7.08
  -2  -1   1  174.27    7.08
  -2  -1   1  193.57    7.07
  -2  -1   1  155.64    7.07
   2   1  -1  183.63    7.06
  -2   1   1  171.40    7.08
  -2   1   1  172.73    7.08
  -2   1   1  156.43    7.07
   2   1  -1  168.21    7.07
   1  -1  -1  574.10   24.74
  -1  -1   1  597.10   24.71
   1  -1  -1  619.32   24.66
   1   1  -1  574.60   24.73
   1   1  -1  582.41   24.71
   1   1  -1  649.99   24.68
   0  -1  -1   53.83    2.31
   0  -1   1   55.60    2.30
   0  -1  -1   54.38    2.30
   0  -1  -1   52.04    2.29
   0  -1   1   55.34    2.29
   0  -1   1   56.22    2.30
   0   1   1   57.61    2.31
   0   1   1   56.95    2.29
   0   1  -1   57.82    2.29
   0   1  -1   55.53    2.30
   0   1  -1   56.42    2.30
   1  -1   1  650.38   25.72
   1  -1   1  574.70   25.63
   1  -1   1  577.51   25.63
  -1  -1  -1  595.33   25.64
  -1  -1  -1  721.30   25.69
   1   1   1  567.32   25.63
  -1   1  -1  657.19   25.64
  -1   1  -1  608.81   25.64
   1   1   1  674.45   25.70
   1   1   1  601.79   25.67
  -2  -1  -1  167.24    7.13
   2  -1   1  181.85    7.16
   2  -1   1  175.84    7.13
  -2  -1  -1  181.09    7.16
   2  -1   1  170.33    7.15
   2   1   1  170.03    7.14
  -2   1  -1  171.02    7.13
   2   1   1  167.45    7.13
   2   1   1  194.30    7.15
   2   1   1  171.72    7.14
  -2   1  -1  170.84    7.15
  -2   1  -1  158.87    7.16
   3  -1   1  191.20    8.34
  -3  -1  -1  200.12    8.33
  -3  -1  -1  224.98    8.35
   3  -1   1  197.10    8.35
  -3  -1  -1  199.47    8.33
   3  -1   1  198.48    8.33
  -3   1  -1  198.53    8.33
   3   1   1  196.08    8.33
   3   1   1  224.08    8.35
   3   1   1  194.54    8.33
  -3   1  -1  200.56    8.34
  -4  -1  -1   60.56    2.50
   4  -1   1   56.37    2.49
   4  -1   1   59.78    2.52
  -4  -1  -1   58.54    2.49
  -4  -1  -1   61.15    2.48
  -4   1  -1   59.00    2.49
  -4   1  -1   58.64    2.51
   4   1   1   57.47    2.49
   4   1   1   59.55    2.48
  -4   1  -1   65.90    2.50
  -5  -1  -1   96.24    4.07
   5  -1   1   96.16    4.10
  -5  -1  -1  102.81    4.06
  -5   1  -1  109.98    4.08
   5   1   1   94.24    4.08
  -5   1  -1   92.73    4.07
   5   1   1   94.61    4.06
  -6  -1  -1   40.59    1.79
   6  -1   1   40.87    1.82
  -6  -1  -1   44.22    1.77
   6   1   1   43.71    1.78
  -6   1  -1   41.22    1.78
   6   1   1   41.90    1.80
  -7  -1  -1   23.61    0.99
  -7  -1  -1   22.13    1.01
   7  -1   1   22.90    1.05
   7   1   1   22.95    1.00
  -7   1  -1   22.43    1.01
   7   1   1   22.79    1.02
  -8  -1  -1    5.94    0.33
   8  -1   1    6.27    0.38
   8   1   1    5.54    0.36
  -8   1  -1    5.40    0.33
   8   1   1    6.34    0.34
   9  -1   1    1.31    0.21
   9  -1   1    1.40    0.27
  -9  -1  -1    0.99    0.16
   9   1   1    1.13    0.16
  -9   1  -1    1.03    0.16
   9   1   1    1.19    0.21
  10  -1   1    3.01    0.32
  10  -1   1    3.23    0.37
 -10  -1  -1    2.83    0.26
  10   1   1    3.37    0.37
  10   1   1    3.18    0.27
 -10   1  -1    3.89    0.28
  11  -1   1    0.11    0.26
 -11  -1  -1    0.20    0.17
  11  -1   1    0.07    0.18
  11   1   1    0.18    0.15
  11   1   1    0.06    0.19
 -11   1  -1    0.53    0.17
  12  -1   1    0.73    0.22
  12  -1   1    0.75    0.29
 -12  -1  -1    0.42    0.17
 -12   1  -1    0.70    0.20
  12   1   1    0.30    0.25
  13  -1   1    0.17    0.28
  13  -1   1    0.10    0.26
 -13  -1  -1   -0.29    0.17
 -13   1  -1   -0.03    0.19
  13   1   1    0.27    0.27
  13  -2  -1    1.10    0.29
 -13  -2   1    0.74    0.21
 -13   2   1    1.11    0.21
  13   2  -1    0.80    0.31
  12  -2  -1    1.90    0.31
 -12  -2   1    1.34    0.24
  12  -2  -1    1.15    0.26
 -12   2   1    1.34    0.21
  12   2  -1    1.18    0.30
  11  -2  -1    1.43    0.28
 -11  -2   1    0.97    0.21
  11  -2  -1    1.13    0.24
  11   2  -1    0.93    0.27
 -11   2   1    0.97    0.18
  10  -2  -1    0.15    0.18
  10  -2  -1    0.37    0.20
 -10  -2   1    0.28    0.15
 -10   2   1    0.43    0.15
  10   2  -1    0.17    0.17
  10   2  -1    0.16    0.11
   9  -2  -1    6.21    0.42
  -9  -2   1    6.34    0.37
   9  -2  -1    6.83    0.44
   9   2  -1    5.82    0.40
   9   2  -1    5.90    0.33
  -9   2   1    6.23    0.36
  -8  -2   1    0.79    0.09
   8  -2  -1    0.50    0.19
  -8  -2   1    1.00    0.16
   8  -2  -1    1.10    0.20
  -8   2   1    0.72    0.13
   8   2  -1    0.69    0.16
   8   2  -1    0.75    0.10
  -7  -2   1   22.65    0.92
   7  -2  -1   22.51    1.01
   7  -2  -1   22.15    1.02
  -7  -2   1   21.13    0.97
   7   2  -1   21.66    0.99
  -7   2   1   21.31    0.96
   7   2  -1   20.74    0.93
  -6  -2   1   16.78    0.74
   6  -2  -1   16.61    0.77
  -6  -2   1   15.79    0.70
   6  -2  -1   17.19    0.79
   6   2  -1   16.60    0.76
   6   2  -1   15.95    0.70
  -6   2   1   16.01    0.73
  -5  -2   1   33.51    1.41
  -5  -2   1   34.96    1.45
   5  -2  -1   33.95    1.49
   5  -2  -1   34.98    1.47
   5   2  -1   32.84    1.46
   5   2  -1   33.65    1.41
  -5   2   1   33.72    1.44
   4  -2  -1    4.55    0.24
  -4  -2   1    5.57    0.25
   4  -2  -1    4.52    0.26
   4  -2  -1    4.99    0.29
  -4  -2   1    4.70    0.22
   4   2  -1    4.66    0.27
  -4   2   1    4.91    0.24
   4   2  -1    4.94    0.21
   3  -2  -1   65.49    2.63
  -3  -2   1   64.23    2.59
   3  -2  -1   62.73    2.58
   3  -2  -1   61.34    2.60
  -3  -2   1   63.97    2.58
   3   2  -1   66.03    2.59
  -3   2   1   61.80    2.60
  -3   2   1   60.99    2.58
  -3   2   1   54.03    2.62
   3   2  -1   62.38    2.57
   3   2  -1   61.41    2.60
   2  -2  -1   38.31    1.59
   2  -2  -1   36.73    1.61
  -2  -2   1   37.58    1.58
   2  -2  -1   37.48    1.56
   2   2  -1   38.34    1.59
  -2   2   1   36.69    1.56
   2   2  -1   37.70    1.58
   2   2  -1   37.62    1.57
   2   2  -1   38.67    1.57
  -2   2   1   37.51    1.59
  -1  -2   1  165.44    6.83
   1  -2  -1  158.43    6.83
  -1  -2   1  162.14    6.81
   1   2  -1  163.82    6.83
  -1   2   1  169.41    6.83
   1   2  -1  172.64    6.81
  -1   2   1  162.03    6.84
  -1   2   1  174.91    6.81
  -1   2   1  161.32    6.85
   1   2  -1  163.76    6.83
   1   2  -1  166.13    6.82
   0  -2   1    4.95    0.24
   0  -2   1    5.34    0.27
   0  -2   1    5.10    0.26
   0  -2  -1    5.34    0.26
   0  -2  -1    5.10    0.23
   0   2   1    5.53    0.23
   0   2   1    5.26    0.26
   0   2  -1    5.33    0.24
   0   2  -1    5.27    0.26
   0   2  -1    5.67    0.26
   0   2   1    5.17    0.28
  -1  -2  -1  164.94    6.81
   1  -2   1  160.41    6.80
  -1  -2  -1  161.63    6.80
  -1  -2  -1  171.07    6.82
   1  -2   1  162.09    6.82
  -1   2  -1  163.36    6.80
  -1   2  -1  161.61    6.79
   1   2   1  177.67    6.80
  -1   2  -1  164.07    6.79
   1   2   1  163.32    6.81
  -1   2  -1  163.81    6.82
   2  -2   1   37.76    1.59
  -2  -2  -1   39.66    1.60
   2  -2   1   37.43    1.63
  -2  -2  -1   37.55    1.59
   2  -2   1   37.93    1.58
  -2  -2  -1   37.58    1.60
   2   2   1   37.53    1.59
  -2   2  -1   37.67    1.59
   2   2   1   39.43    1.59
  -2   2  -1   37.59    1.58
  -3  -2  -1   64.73    2.62
   3  -2   1   62.13    2.62
  -3  -2  -1   62.51    2.62
   3  -2   1   61.91    2.62
   3  -2   1   63.62    2.66
   3   2   1   62.59    2.61
   3   2   1   63.02    2.62
  -3   2  -1   63.74    2.62
  -3   2  -1   64.40    2.63
   3   2   1   61.61    2.63
  -4  -2  -1    5.09    0.23
   4  -2   1    4.28    0.24
  -4  -2  -1    4.84    0.24
   4  -2   1    4.96    0.28
   4  -2   1    3.99    0.24
   4   2   1    4.40    0.21
   4   2   1    4.34    0.25
  -4   2  -1    4.58    0.23
   5  -2   1   34.95    1.46
  -5  -2  -1   34.70    1.43
  -5  -2  -1   33.35    1.45
   5  -2   1   34.08    1.50
  -5   2  -1   33.64    1.45
   5   2   1   34.11    1.43
   5   2   1   33.61    1.46
   6  -2   1   17.03    0.76
  -6  -2  -1   16.73    0.72
   6  -2   1   16.46    0.79
  -6  -2  -1   16.37    0.74
  -6   2  -1   16.35    0.74
   6   2   1   16.16    0.76
   6   2   1   16.27    0.72
   7  -2   1   23.65    1.04
  -7  -2  -1   21.61    0.95
   7  -2   1   22.44    1.00
  -7  -2  -1   21.76    0.98
   7   2   1   21.18    0.95
  -7   2  -1   21.39    0.97
   7   2   1   21.99    0.99
  -8  -2  -1    0.75    0.13
   8  -2   1    0.59    0.17
   8  -2   1    0.95    0.18
  -8  -2  -1    0.83    0.11
  -8   2  -1    0.74    0.13
   8   2   1    0.71    0.16
   8   2   1    0.79    0.12
  -9  -2  -1    6.14    0.37
   9  -2   1    6.88    0.43
   9  -2   1    5.02    0.41
  -9   2  -1    6.58    0.36
   9   2   1    6.21    0.39
   9   2   1    6.09    0.35
  10  -2   1    0.38    0.21
 -10  -2  -1    0.22    0.15
  10  -2   1    0.24    0.19
  10   2   1    0.40    0.17
  10   2   1    0.27    0.12
 -10   2  -1    0.34    0.15
  11  -2   1    0.99    0.25
 -11  -2  -1    1.36    0.23
  11  -2   1    1.47    0.27
  11   2   1    1.01    0.25
 -11   2  -1    1.53    0.21
  12  -2   1    1.70    0.28
 -12  -2  -1    1.58    0.24
  12  -2   1    1.42    0.30
  12   2   1    0.93    0.29
 -12   2  -1    1.46    0.23
  13  -2   1    0.87    0.26
 -13  -2  -1    0.75    0.22
  13  -2   1    1.21    0.29
  13   2   1    0.78    0.29
 -13   2  -1    0.84    0.19
 -12  -3   1    0.24    0.19
  12  -3  -1    0.54    0.22
  12   3  -1    0.37    0.26
 -12   3   1    0.21    0.15
  11  -3  -1    3.17    0.34
  11  -3  -1    3.29    0.39
 -11  -3   1    3.40    0.32
 -11   3   1    3.38    0.29
  11   3  -1    2.96    0.36
  10  -3  -1    5.06    0.39
 -10  -3   1    5.34    0.37
  10  -3  -1    5.49    0.43
  10   3  -1    4.50    0.40
 -10   3   1    5.16    0.34
  -9  -3   1   10.80    0.54
   9  -3  -1   10.20    0.63
   9  -3  -1   10.72    0.57
  -9   3   1    9.77    0.52
   9   3  -1   10.05    0.47
   9   3  -1   10.07    0.58
   8  -3  -1    0.68    0.18
  -8  -3   1    0.74    0.15
   8  -3  -1    0.77    0.17
   8   3  -1    0.88    0.18
   8   3  -1    0.69    0.08
  -8   3   1    0.70    0.13
  -7  -3   1    0.31    0.07
  -7  -3   1    0.31    0.13
   7  -3  -1    0.25    0.16
   7  -3  -1    0.39    0.14
  -7   3   1    0.38    0.11
   7   3  -1    0.25    0.13
  -6  -3   1    9.00    0.44
   6  -3  -1    8.94    0.56
   6  -3  -1   10.91    0.51
  -6  -3   1    9.68    0.48
   6   3  -1    9.90    0.51
   6   3  -1    9.58    0.42
  -6   3   1   10.18    0.47
  -5  -3   1    7.10    0.33
   5  -3  -1    6.70    0.38
  -5  -3   1    7.02    0.36
   5  -3  -1    7.48    0.43
   5   3  -1    7.33    0.32
   5   3  -1    7.33    0.39
  -5   3   1    7.34    0.35
   4  -3  -1    8.22    0.37
   4  -3  -1    8.53    0.45
   4  -3  -1    8.55    0.42
  -4  -3   1    8.07    0.39
   4   3  -1    7.61    0.41
  -4   3   1    8.27    0.37
   4   3  -1    7.73    0.36
   3  -3  -1    3.54    0.18
   3  -3  -1    3.97    0.23
  -3  -3   1    3.05    0.19
   3   3  -1    2.38    0.18
   3   3  -1    3.54    0.24
  -3   3   1    3.06    0.18
   2  -3  -1   20.14    0.87
  -2  -3   1   19.66    0.85
   2   3  -1   19.61    0.86
  -2   3   1   20.36    0.84
  -2   3   1   20.32    0.87
   2   3  -1   19.12    0.85
   2   3  -1   19.29    0.87
  -2   3   1   19.66    0.83
  -1  -3   1   38.49    1.59
  -1  -3   1   38.12    1.61
   1  -3  -1   37.85    1.61
   1   3  -1   37.59    1.62
   1   3  -1   37.95    1.62
  -1   3   1   37.44    1.65
  -1   3   1   37.43    1.61
  -1   3   1   37.52    1.57
   1   3  -1   38.31    1.61
  -1   3   1   38.31    1.58
  -1   3   1   37.61    1.64
   1   3  -1   38.04    1.59
   0  -3  -1   77.40    3.22
   0  -3  -1   77.87    3.25
   0  -3   1   77.52    3.24
   0  -3   1   76.39    3.26
   0  -3   1   76.22    3.22
   0   3  -1   77.61    3.26
   0   3   1   77.09    3.25
   0   3   1   81.91    3.22
   0   3  -1   79.31    3.22
   0   3   1   76.28    3.27
   0   3  -1   78.53    3.25
   0   3   1   77.62    3.26
   1  -3   1   37.42    1.61
  -1  -3  -1   38.21    1.63
  -1  -3  -1   37.14    1.58
  -1  -3  -1   37.42    1.62
   1  -3   1   38.79    1.63
  -1   3  -1   37.65    1.61
  -1   3  -1   38.12    1.58
  -1   3  -1   37.72    1.58
   1   3   1   38.67    1.63
  -1   3  -1   37.80    1.63
   1   3   1   38.70    1.58
   2  -3   1   19.35    0.90
  -2  -3  -1   18.79    0.88
   2  -3   1   20.57    0.87
  -2  -3  -1   19.39    0.88
  -2  -3  -1   19.33    0.85
  -2   3  -1   19.78    0.85
   2   3   1   20.44    0.85
  -2   3  -1   21.19    0.85
   2   3   1   19.11    0.87
  -2   3  -1   20.64    0.87
  -3  -3  -1    3.46    0.21
   3  -3   1    3.56    0.19
   3  -3   1    3.65    0.23
   3   3   1    2.69    0.20
  -3   3  -1    3.55    0.20
  -3   3  -1    4.22    0.22
   4  -3   1    7.93    0.41
  -4  -3  -1    8.15    0.40
   4  -3   1    8.27    0.47
  -4  -3  -1    8.68    0.40
  -4   3  -1    8.59    0.39
   4   3   1    8.00    0.42
  -4   3  -1    8.75    0.42
   4   3   1    8.43    0.38
  -5  -3  -1    6.88    0.36
   5  -3   1    7.30    0.37
   5  -3   1    7.22    0.42
  -5  -3  -1    7.37    0.36
   5   3   1    7.28    0.33
  -5   3  -1    6.89    0.35
   5   3   1    7.01    0.39
  -6  -3  -1   10.23    0.50
   6  -3   1    9.28    0.57
  -6  -3  -1    9.77    0.48
   6  -3   1   10.80    0.50
   6   3   1   10.29    0.46
   6   3   1   10.33    0.53
  -6   3  -1   10.04    0.49
  -7  -3  -1    0.45    0.09
   7  -3   1    0.25    0.12
   7  -3   1    0.15    0.15
  -7  -3  -1    0.40    0.11
  -7   3  -1    0.39    0.11
   7   3   1    0.27    0.08
   7   3   1    0.22    0.13
  -8  -3  -1    0.80    0.15
  -8  -3  -1    0.89    0.11
   8  -3   1    0.82    0.16
   8  -3   1    0.90    0.21
  -8   3  -1    0.49    0.13
   8   3   1    0.71    0.11
   8   3   1    0.67    0.17
   9  -3   1   10.42    0.56
  -9  -3  -1    9.75    0.53
   9  -3   1   10.28    0.64
   9   3   1   10.46    0.58
   9   3   1   10.03    0.49
  -9   3  -1   10.86    0.54
  10  -3   1    4.59    0.35
  10  -3   1    4.91    0.46
 -10  -3  -1    4.92    0.36
 -10   3  -1    4.77    0.33
  10   3   1    4.90    0.39
  11  -3   1    3.08    0.31
  11  -3   1    3.18    0.40
 -11  -3  -1    2.83    0.29
 -11   3  -1    3.50    0.30
  11   3   1    3.00    0.34
  12  -3   1   -0.06    0.21
  12  -3   1    0.59    0.21
 -12  -3  -1    0.61    0.19
 -12   3  -1    0.46    0.18
  12   3   1    0.32    0.24
 -12  -4   1    0.40    0.21
  12  -4  -1   -0.21    0.19
 -12   4   1    0.21    0.29
  12   4  -1   -0.02    0.25
 -12   4   1    0.20    0.16
 -11  -4   1    1.18    0.24
  11  -4  -1    1.15    0.24
 -11   4   1    1.22    0.19
  11   4  -1    0.74    0.25
  10  -4  -1    3.32    0.32
 -10  -4   1    3.58    0.33
  10  -4  -1    3.19    0.38
  10   4  -1    3.09    0.32
 -10   4   1    3.35    0.27
   9  -4  -1    8.23    0.55
  -9  -4   1    8.43    0.47
   9  -4  -1    8.09    0.50
   9   4  -1    8.32    0.50
  -9   4   1    7.97    0.44
   8  -4  -1    0.06    0.14
   8  -4  -1    0.14    0.17
  -8  -4   1    0.11    0.13
  -8   4   1    0.08    0.11
   8   4  -1    0.04    0.14
  -7  -4   1    1.27    0.18
   7  -4  -1    1.01    0.23
   7  -4  -1    1.15    0.19
   7   4  -1    0.92    0.09
  -7   4   1    1.10    0.14
   7   4  -1    0.90    0.09
   7   4  -1    1.01    0.18
   6  -4  -1    9.63    0.51
   6  -4  -1   10.01    0.58
  -6  -4   1    9.88    0.49
   6   4  -1    9.98    0.45
  -6   4   1   10.27    0.47
   6   4  -1    9.59    0.43
   6   4  -1   10.10    0.52
   5  -4  -1    0.75    0.14
   5  -4  -1    0.47    0.17
  -5  -4   1    0.62    0.12
  -5   4   1    0.66    0.10
   5   4  -1    0.38    0.07
   5   4  -1    0.50    0.13
   5   4  -1    0.64    0.09
  -4  -4   1   40.15    1.69
   4  -4  -1   39.34    1.76
   4  -4  -1   38.96    1.71
  -4   4   1   40.04    1.67
   4   4  -1   39.12    1.67
   4   4  -1   39.04    1.68
   4   4  -1   40.48    1.72
   3  -4  -1   42.93    1.82
  -3  -4   1   42.58    1.79
   3   4  -1   41.84    1.82
   3   4  -1   42.79    1.80
   3   4  -1   42.39    1.80
  -3   4   1   42.27    1.77
  -3   4   1   41.39    1.77
  -2  -4   1   33.97    1.46
   2  -4  -1   32.93    1.45
  -2  -4   1   33.49    1.42
  -2   4   1   34.00    1.51
  -2   4   1   33.14    1.40
   2   4  -1   33.67    1.44
   2   4  -1   34.59    1.46
  -2   4   1   32.44    1.40
   1  -4  -1   31.04    1.36
  -1  -4   1   30.90    1.36
  -1  -4   1   32.28    1.33
  -1   4   1   31.32    1.32
  -1   4   1   31.18    1.41
  -1   4   1   30.60    1.32
   1   4  -1   31.36    1.38
   1   4  -1   32.94    1.41
   0  -4   1   76.36    3.18
   0  -4  -1   75.68    3.17
   0  -4  -1   75.41    3.22
   0  -4   1   74.86    3.21
   0   4  -1   78.22    3.18
   0   4   1   77.19    3.25
   0   4  -1   76.61    3.25
   0   4   1   78.29    3.17
   1  -4   1   31.45    1.37
  -1  -4  -1   31.35    1.38
   1  -4   1   31.55    1.39
  -1  -4  -1   30.75    1.33
  -1   4  -1   31.21    1.33
   1   4   1   32.40    1.33
  -1   4  -1   32.47    1.34
   1   4   1   31.88    1.40
  -2  -4  -1   33.11    1.44
   2  -4   1   33.55    1.47
   2  -4   1   33.12    1.43
  -2  -4  -1   33.36    1.40
  -2   4  -1   32.07    1.39
   2   4   1   33.28    1.44
  -2   4  -1   32.93    1.39
   3  -4   1   42.18    1.86
  -3  -4  -1   42.37    1.78
   3  -4   1   42.84    1.81
  -3  -4  -1   42.55    1.82
  -3  -4  -1   41.75    1.82
  -3   4  -1   42.59    1.78
   3   4   1   41.66    1.80
  -4  -4  -1   41.91    1.72
   4  -4   1   39.01    1.77
   4  -4   1   40.39    1.71
  -4  -4  -1   40.18    1.69
  -4   4  -1   37.96    1.68
   4   4   1   39.43    1.69
   4   4   1   39.71    1.72
  -5  -4  -1    0.68    0.12
   5  -4   1    0.76    0.13
   5  -4   1    0.22    0.15
  -5  -4  -1    0.31    0.10
   5   4   1    0.78    0.16
  -5   4  -1    0.39    0.10
   5   4   1    0.51    0.09
  -6  -4  -1    9.64    0.48
   6  -4   1    9.94    0.50
   6  -4   1   10.43    0.58
  -6  -4  -1    9.83    0.49
   6   4   1    9.38    0.51
   6   4   1    9.51    0.44
  -6   4  -1    9.64    0.47
  -7  -4  -1    0.96    0.15
  -7  -4  -1    1.31    0.14
   7  -4   1    1.27    0.18
   7  -4   1    0.87    0.23
   7   4   1    1.05    0.20
   7   4   1    0.84    0.10
  -7   4  -1    1.18    0.15
   8  -4   1    0.16    0.14
   8  -4   1    0.06    0.18
  -8  -4  -1    0.15    0.13
   8   4   1    0.13    0.08
   8   4   1    0.07    0.14
  -8   4  -1    0.18    0.12
   9  -4   1    8.30    0.58
  -9  -4  -1    7.75    0.47
   9  -4   1    7.89    0.47
  -9   4  -1    8.48    0.45
   9   4   1    7.86    0.49
 -10  -4  -1    2.89    0.29
  10  -4   1    2.82    0.38
  10  -4   1    3.34    0.31
 -10   4  -1    3.17    0.28
  10   4   1    3.18    0.35
  11  -4   1    1.12    0.23
 -11  -4  -1    1.24    0.23
  11  -4   1    0.66    0.27
 -11   4  -1    0.98    0.19
  11   4   1    0.97    0.25
 -12  -4  -1   -0.07    0.17
  12  -4   1    0.43    0.25
  12   4   1    0.10    0.22
 -12   4  -1    0.35    0.18
 -11  -5   1    0.11    0.17
  11  -5  -1   -0.10    0.20
 -11   5   1    0.29    0.16
  11   5  -1   -0.18    0.20
 -11   5   1   -0.24    0.23
 -10  -5   1    0.37    0.18
  10  -5  -1   -0.10    0.17
 -10   5   1    0.23    0.14
  10   5  -1   -0.10    0.20
 -10   5   1   -0.05    0.24
   9  -5  -1    0.30    0.18
  -9  -5   1    0.54    0.18
   9   5  -1    0.23    0.19
  -9   5   1    0.57    0.15
   8  -5  -1    6.59    0.45
  -8  -5   1    7.70    0.44
  -8   5   1    7.61    0.40
   8   5  -1    7.17    0.46
  -7  -5   1    0.03    0.14
   7  -5  -1    0.25    0.16
   7   5  -1    0.02    0.06
  -7   5   1    0.16    0.11
   7   5  -1    0.28    0.18
   6  -5  -1    4.13    0.31
  -6  -5   1    3.91    0.28
   6   5  -1    3.87    0.23
  -6   5   1    3.79    0.24
   6   5  -1    3.47    0.21
   6   5  -1    4.14    0.34
   5  -5  -1    2.09    0.24
  -5  -5   1    2.33    0.21
  -5   5   1    2.18    0.17
   5   5  -1    2.31    0.24
   5   5  -1    2.13    0.18
   5   5  -1    2.33    0.17
   4  -5  -1    5.47    0.36
  -4  -5   1    6.18    0.33
   4   5  -1    5.52    0.33
   4   5  -1    6.03    0.32
  -4   5   1    5.66    0.45
   4   5  -1    5.95    0.38
  -4   5   1    5.62    0.29
  -3  -5   1    4.15    0.27
   3  -5  -1    4.94    0.32
  -3   5   1    4.43    0.37
  -3   5   1    4.46    0.25
  -3   5   1    5.35    0.25
   3   5  -1    4.57    0.30
   2  -5  -1    9.53    0.50
  -2  -5   1    9.88    0.46
  -2  -5   1   10.23    0.51
  -2   5   1    9.10    0.43
   2   5  -1    9.95    0.51
  -2   5   1    8.72    0.55
  -2   5   1    9.80    0.44
   1  -5  -1    6.37    0.39
  -1  -5   1    6.87    0.39
  -1  -5   1    6.33    0.34
  -1   5   1    7.73    0.33
  -1   5   1    7.05    0.33
  -1   5   1    6.65    0.45
   1   5  -1    6.86    0.41
   0  -5   1   12.72    0.65
   0  -5   1   14.21    0.62
   0  -5  -1   14.12    0.68
   0  -5  -1   14.15    0.61
   0   5   1   13.33    0.72
   0   5   1   14.88    0.63
   0   5  -1   12.16    0.70
   1  -5   1    6.70    0.39
  -1  -5  -1    7.20    0.39
  -1  -5  -1    7.00    0.34
  -1   5  -1    6.76    0.33
   1   5   1    6.56    0.41
  -1   5  -1    6.14    0.43
   2  -5   1    9.63    0.50
  -2  -5  -1    9.90    0.46
   2  -5   1    9.79    0.54
  -2  -5  -1    9.66    0.51
   2   5   1    9.62    0.52
  -2   5  -1    9.78    0.45
  -3  -5  -1    4.34    0.25
  -3  -5  -1    4.24    0.31
   3  -5   1    4.47    0.29
   3  -5   1    4.43    0.35
   3   5   1    4.15    0.28
  -3   5  -1    4.27    0.24
   4  -5   1    5.96    0.41
  -4  -5  -1    5.78    0.33
   4  -5   1    5.83    0.36
  -4   5  -1    5.96    0.31
   4   5   1    6.24    0.34
   4   5   1    5.90    0.38
   5  -5   1    1.84    0.26
  -5  -5  -1    2.14    0.19
   5  -5   1    2.14    0.22
  -5   5  -1    2.53    0.19
   5   5   1    1.85    0.22
   5   5   1    2.03    0.18
   6  -5   1    4.18    0.31
   6  -5   1    4.01    0.39
  -6  -5  -1    4.18    0.29
   6   5   1    4.00    0.32
   6   5   1    4.28    0.24
  -6   5  -1    3.91    0.26
  -7  -5  -1    0.11    0.13
   7  -5   1    0.06    0.20
   7  -5   1    0.21    0.15
   7   5   1    0.36    0.09
  -7   5  -1    0.28    0.12
   7   5   1    0.09    0.15
   8  -5   1    7.29    0.45
  -8  -5  -1    7.73    0.44
   8  -5   1    7.57    0.56
   8   5   1    7.07    0.37
  -8   5  -1    6.88    0.40
   8   5   1    7.07    0.46
   9  -5   1    0.52    0.24
  -9  -5  -1    0.74    0.18
   9  -5   1    0.54    0.19
  -9   5  -1    0.52    0.15
   9   5   1    0.66    0.20
  10  -5   1    0.32    0.18
 -10  -5  -1    0.48    0.19
  10  -5   1    0.09    0.22
 -10   5  -1    0.40    0.16
  10   5   1    0.11    0.20
 -11  -5  -1    0.27    0.18
  11  -5   1    0.17    0.21
  11  -5   1    0.06    0.23
 -11   5  -1    0.13    0.16
  11   5   1    0.04    0.22
 -10  -6   1    0.22    0.17
  10  -6  -1    0.23    0.22
 -10   6   1    0.16    0.26
 -10   6   1    0.13    0.15
  10   6  -1    0.22    0.24
  -9  -6   1    0.66    0.20
   9  -6  -1    0.46    0.20
  -9   6   1    0.99    0.32
  -9   6   1    0.85    0.16
   9   6  -1    0.77    0.23
   8  -6  -1    2.14    0.28
  -8  -6   1    1.67    0.22
   8   6  -1    1.06    0.24
  -8   6   1    1.74    0.19
  -8   6   1    1.51    0.34
   7  -6  -1    0.87    0.20
  -7  -6   1    0.61    0.17
   7   6  -1    0.53    0.19
  -7   6   1    0.71    0.28
  -7   6   1    0.55    0.13
   6  -6  -1   11.91    0.64
  -6  -6   1   10.84    0.58
   6   6  -1   11.04    0.54
  -6   6   1   11.23    0.74
   6   6  -1   12.07    0.65
  -6   6   1   12.14    0.55
   5  -6  -1    2.44    0.28
  -5  -6   1    2.58    0.24
  -5   6   1    2.63    0.20
   5   6  -1    3.06    0.31
   5   6  -1    2.58    0.21
  -5   6   1    2.76    0.37
   4  -6  -1    2.18    0.25
  -4  -6   1    2.03    0.20
   4   6  -1    1.69    0.23
   4   6  -1    1.71    0.20
  -4   6   1    1.71    0.31
  -4   6   1    2.47    0.17
  -3  -6   1    8.73    0.44
   3  -6  -1    9.37    0.51
   3   6  -1    8.21    0.48
  -3   6   1    7.51    0.56
  -3   6   1    8.67    0.41
  -2  -6   1    2.95    0.21
  -2  -6   1    2.86    0.26
   2  -6  -1    2.51    0.25
  -2   6   1    3.34    0.36
  -2   6   1    2.81    0.18
   2   6  -1    2.76    0.28
  -1  -6   1    3.54    0.30
  -1  -6   1    3.41    0.23
   1  -6  -1    4.11    0.31
   1   6  -1    3.59    0.32
  -1   6   1    3.48    0.21
  -1   6   1    3.38    0.35
   0  -6   1    0.10    0.14
   0  -6  -1    0.29    0.14
   0  -6  -1    0.24    0.08
   0  -6   1    0.23    0.09
   0   6   1    0.21    0.16
   0   6  -1    0.09    0.17
   1  -6   1    3.56    0.29
  -1  -6  -1    3.52    0.29
  -1  -6  -1    3.43    0.22
   1   6   1    3.44    0.30
  -1   6  -1    3.91    0.22
  -1   6  -1    3.04    0.34
   2  -6   1    2.72    0.26
  -2  -6  -1    2.76    0.20
  -2  -6  -1    2.72    0.27
  -2   6  -1    2.95    0.33
   2   6   1    3.34    0.30
  -2   6  -1    2.58    0.19
  -3  -6  -1    9.32    0.53
  -3  -6  -1    8.99    0.45
   3  -6   1    9.47    0.51
   3   6   1    7.73    0.49
  -3   6  -1    8.97    0.44
   4  -6   1    1.65    0.21
   4  -6   1    2.07    0.28
  -4  -6  -1    1.83    0.19
  -4   6  -1    1.95    0.17
   4   6   1    1.67    0.20
   5  -6   1    2.65    0.33
  -5  -6  -1    2.50    0.22
   5  -6   1    2.71    0.27
   5   6   1    2.33    0.22
  -5   6  -1    2.69    0.20
   5   6   1    2.48    0.29
  -6  -6  -1   11.58    0.58
   6  -6   1   11.78    0.69
   6  -6   1   11.18    0.60
   6   6   1   11.09    0.62
  -6   6  -1   11.80    0.55
   6   6   1   10.87    0.54
   7  -6   1    0.76    0.19
  -7  -6  -1    0.66    0.17
   7  -6   1    0.64    0.22
   7   6   1    0.68    0.12
  -7   6  -1    0.88    0.15
   7   6   1    0.59    0.20
  -8  -6  -1    1.67    0.22
   8  -6   1    1.65    0.32
   8  -6   1    1.68    0.25
  -8   6  -1    2.03    0.20
   8   6   1    1.73    0.29
   9  -6   1    0.79    0.27
   9  -6   1    0.80    0.22
  -9  -6  -1    0.88    0.19
  -9   6  -1    0.89    0.18
   9   6   1    0.39    0.21
  10  -6   1    0.46    0.21
 -10  -6  -1    0.11    0.19
  10   6   1    0.03    0.22
 -10   6  -1    0.06    0.15
  -9  -7   1    0.69    0.22
   9  -7  -1    1.25    0.25
  -9   7   1    1.28    0.38
   9   7  -1    1.07    0.29
  -8  -7   1    0.21    0.19
   8  -7  -1    0.53    0.22
  -8   7   1    0.19    0.27
   8   7  -1    0.53    0.22
  -8   7   1    0.35    0.14
  -7  -7   1    0.80    0.19
   7  -7  -1    0.47    0.22
   7   7  -1    0.51    0.21
  -7   7   1    0.71    0.14
  -7   7   1    0.62    0.29
  -6  -7   1    0.40    0.17
   6  -7  -1    0.75    0.21
   6   7  -1    0.60    0.17
  -6   7   1    0.68    0.29
  -6   7   1    0.50    0.13
   6   7  -1    0.65    0.21
  -5  -7   1    6.09    0.37
   5  -7  -1    6.01    0.43
   5   7  -1    5.80    0.36
  -5   7   1    6.15    0.33
  -5   7   1    6.37    0.54
   5   7  -1    5.15    0.41
  -4  -7   1    1.25    0.18
   4  -7  -1    1.74    0.24
  -4   7   1    0.99    0.30
   4   7  -1    1.36    0.24
   4   7  -1    1.47    0.21
  -4   7   1    1.18    0.14
   3  -7  -1    2.05    0.26
  -3  -7   1    1.98    0.20
  -3   7   1    1.92    0.17
   3   7  -1    2.08    0.25
  -3   7   1    1.58    0.32
   2  -7  -1    6.62    0.44
  -2  -7   1    6.47    0.36
  -2  -7   1    6.40    0.44
   2   7  -1    6.00    0.44
  -2   7   1    6.47    0.33
  -2   7   1    6.81    0.51
  -1  -7   1   11.07    0.61
   1  -7  -1   10.98    0.61
  -1  -7   1   11.55    0.53
  -1   7   1    9.89    0.66
  -1   7   1   10.13    0.50
   1   7  -1   10.90    0.64
   0  -7  -1    0.36    0.17
   0  -7   1    0.40    0.18
   0  -7   1    0.69    0.13
   0  -7  -1    0.85    0.12
   0   7  -1    0.59    0.23
   0   7   1    0.49    0.21
  -1  -7  -1   10.60    0.52
  -1  -7  -1   10.84    0.61
   1  -7   1   10.53    0.58
  -1   7  -1   10.79    0.52
  -1   7  -1   10.77    0.68
   1   7   1   11.38    0.65
  -2  -7  -1    6.50    0.43
  -2  -7  -1    6.79    0.36
   2  -7   1    6.37    0.43
  -2   7  -1    6.00    0.50
   2   7   1    6.22    0.45
  -2   7  -1    6.60    0.35
  -3  -7  -1    2.24    0.20
   3  -7   1    2.15    0.26
  -3  -7  -1    1.90    0.26
  -3   7  -1    2.02    0.19
  -3   7  -1    1.91    0.33
   3   7   1    2.01    0.26
  -4  -7  -1    1.18    0.18
   4  -7   1    1.41    0.22
  -4   7  -1    1.70    0.33
   4   7   1    1.09    0.21
  -4   7  -1    1.42    0.16
   5  -7   1    6.04    0.42
  -5  -7  -1    5.60    0.36
  -5   7  -1    5.79    0.33
   5   7   1    6.35    0.45
  -5   7  -1    5.31    0.55
   5   7   1    5.18    0.37
   6  -7   1    0.64    0.21
  -6  -7  -1    0.56    0.17
   6   7   1    0.60    0.14
   6   7   1    0.56    0.23
  -6   7  -1    0.89    0.15
  -6   7  -1    0.68    0.32
   7  -7   1    0.60    0.21
  -7  -7  -1    0.55    0.18
  -7   7  -1    0.59    0.29
   7   7   1    0.69    0.24
  -7   7  -1    0.66    0.15
  -8  -7  -1    0.30    0.18
   8  -7   1    0.39    0.21
  -8   7  -1    0.65    0.31
   8   7   1    0.36    0.21
  -8   7  -1    0.62    0.16
  -9  -7  -1    0.63    0.22
   9  -7   1    0.82    0.25
  -9   7  -1    1.31    0.36
   9   7   1    0.78    0.25
  -9   7  -1    1.04    0.18
  -7  -8   1    1.37    0.23
   7  -8  -1    1.38    0.28
  -7   8   1    1.30    0.35
   7   8  -1    1.36    0.27
  -6  -8   1    0.24    0.17
   6  -8  -1    0.24    0.21
   6   8  -1    0.44    0.25
  -6   8   1    0.26    0.28
   5  -8  -1    0.73    0.23
  -5  -8   1    0.39    0.17
   5   8  -1    0.42    0.21
  -5   8   1    0.61    0.30
   5   8  -1    0.66    0.18
   4  -8  -1    1.08    0.24
  -4  -8   1    0.93    0.19
   4   8  -1    1.27    0.27
  -4   8   1    1.22    0.15
  -4   8   1    1.33    0.33
   4   8  -1    1.46    0.24
   3  -8  -1    6.59    0.47
  -3  -8   1    6.17    0.39
   3   8  -1    6.31    0.48
   3   8  -1    6.70    0.48
  -3   8   1    6.29    0.35
  -3   8   1    7.08    0.60
  -2  -8   1    1.44    0.19
  -2  -8   1    1.17    0.24
   2  -8  -1    1.31    0.26
  -2   8   1    0.87    0.28
  -2   8   1    1.15    0.15
   2   8  -1    1.56    0.27
   1  -8  -1    3.46    0.34
  -1  -8   1    3.49    0.26
  -1  -8   1    3.74    0.37
   1   8  -1    3.90    0.41
  -1   8   1    4.39    0.47
  -1   8   1    3.83    0.24
   0  -8   1    0.77    0.22
   0  -8  -1    0.46    0.20
   0   8   1    0.46    0.23
   0   8   1    0.65    0.13
   0   8  -1    0.40    0.22
  -1  -8  -1    3.45    0.35
   1  -8   1    3.63    0.36
  -1  -8  -1    3.16    0.25
  -1   8  -1    3.77    0.25
  -1   8  -1    3.52    0.43
   1   8   1    3.94    0.41
  -2  -8  -1    1.45    0.28
  -2  -8  -1    1.51    0.18
   2  -8   1    1.19    0.24
  -2   8  -1    1.14    0.33
  -2   8  -1    0.90    0.15
   2   8   1    1.02    0.25
  -3  -8  -1    5.88    0.36
  -3  -8  -1    6.10    0.49
   3  -8   1    6.51    0.46
  -3   8  -1    6.20    0.36
   3   8   1    6.26    0.46
  -3   8  -1    7.17    0.60
   4  -8   1    1.33    0.24
  -4  -8  -1    1.14    0.19
  -4   8  -1    1.37    0.17
  -4   8  -1    0.94    0.31
   4   8   1    0.87    0.21
   4   8   1    1.18    0.24
  -5  -8  -1    0.43    0.17
   5  -8   1    0.70    0.23
  -5   8  -1    0.22    0.26
   5   8   1    0.66    0.25
  -5   8  -1    0.42    0.14
   5   8   1    0.91    0.19
   6  -8   1    0.34    0.21
  -6  -8  -1    0.30    0.16
  -6   8  -1    0.70    0.31
   6   8   1    0.33    0.23
  -6   8  -1    0.29    0.14
  -7  -8  -1    1.11    0.21
   7  -8   1    1.32    0.26
  -7   8  -1    1.06    0.34
   7   8   1    1.13    0.27
   5  -9  -1    0.53    0.24
  -5  -9   1    0.26    0.18
  -5   9   1    0.00    0.26
   5   9  -1    0.51    0.23
  -4  -9   1    2.01    0.25
   4  -9  -1    2.15    0.32
   4   9  -1    1.85    0.30
   4   9  -1    2.18    0.29
  -4   9   1    2.79    0.42
   3  -9  -1    0.23    0.23
  -3  -9   1    0.52    0.17
   3   9  -1    0.73    0.24
   3   9  -1    0.47    0.23
  -3   9   1    0.80    0.30
  -2  -9   1    0.63    0.17
   2  -9  -1    0.74    0.24
   2   9  -1    0.62    0.24
  -2   9   1    0.66    0.28
  -1  -9   1    0.06    0.21
  -1  -9   1   -0.26    0.13
   1  -9  -1   -0.07    0.20
  -1   9   1    0.18    0.25
   1   9  -1    0.02    0.21
   0  -9  -1    0.90    0.24
   0  -9   1    0.96    0.26
   0   9  -1    1.13    0.28
   0   9   1    1.00    0.29
   0   9   1    0.95    0.17
   0   9  -1    1.06    0.17
  -1  -9  -1   -0.26    0.20
   1  -9   1   -0.14    0.19
  -1  -9  -1    0.17    0.14
   1   9   1    0.29    0.21
  -1   9  -1    0.00    0.12
  -1   9  -1    0.18    0.23
   2  -9   1    0.56    0.22
  -2  -9  -1    0.56    0.25
  -2  -9  -1    0.53    0.15
   2   9   1    0.35    0.23
  -2   9  -1    0.76    0.27
  -2   9  -1    0.38    0.14
   3  -9   1    0.62    0.22
  -3  -9  -1    0.43    0.17
   3   9   1    0.43    0.22
  -3   9  -1    0.72    0.30
   4  -9   1    1.81    0.30
  -4  -9  -1    1.98    0.24
   4   9   1    2.00    0.29
  -4   9  -1    1.81    0.39
   4   9   1    1.91    0.33
  -5  -9  -1    0.29    0.18
   5  -9   1    0.31    0.22
   5   9   1    0.10    0.22
  -5   9  -1   -0.01    0.30
 -13   0   2    1.60    0.24
  13   0  -2    1.27    0.39
  12   0  -2    0.37    0.30
 -12   0   2    0.35    0.17
  11   0  -2    0.56    0.18
  11   0  -2    0.32    0.27
 -11   0   2    0.62    0.18
  10   0  -2   -0.03    0.23
  10   0  -2   -0.31    0.11
 -10   0   2   -0.17    0.13
   9   0  -2    0.13    0.20
  -9   0   2   -0.02    0.11
   9   0  -2   -0.06    0.11
   8   0  -2    4.97    0.31
   8   0  -2    3.54    0.37
  -8   0   2    4.83    0.28
  -7   0   2   11.79    0.53
   7   0  -2   11.34    0.55
  -7   0   2   10.57    0.53
   6   0  -2    3.75    0.30
   6   0  -2    4.55    0.27
  -6   0   2    4.82    0.25
  -6   0   2    4.76    0.26
   5   0  -2    5.09    0.33
  -5   0   2    5.53    0.29
  -5   0   2    6.35    0.29
   5   0  -2    6.44    0.30
   4   0  -2   20.41    1.00
   4   0  -2   22.55    0.97
  -4   0   2   22.63    0.97
  -4   0   2   25.09    0.99
  -4   0   2   22.64    0.97
   4   0  -2   22.88    0.98
   3   0  -2  375.02   16.53
  -3   0   2  408.56   16.52
  -3   0   2  383.73   16.52
   3   0  -2  398.82   16.58
   3   0  -2  396.87   16.53
  -3   0   2  440.43   16.56
   2   0  -2   49.55    2.46
  -2   0   2   59.41    2.44
  -2   0   2   60.01    2.44
   2   0  -2   58.81    2.44
  -2   0   2   67.15    2.46
  -2   0   2   59.08    2.45
   1   0  -2    8.84    0.41
   1   0  -2    8.70    0.41
  -1   0   2    8.15    0.41
  -1   0   2    8.28    0.41
   1   0   2    7.64    0.39
  -1   0  -2    8.17    0.39
  -1   0  -2    7.05    0.40
  -1   0  -2    8.27    0.39
   1   0   2    8.31    0.40
   1   0   2    8.48    0.39
  -2   0  -2   58.87    2.46
   2   0   2   59.09    2.46
  -2   0  -2   61.65    2.47
   2   0   2   56.96    2.46
  -2   0  -2   60.91    2.46
   3   0   2  454.82   16.80
   3   0   2  418.55   16.75
  -3   0  -2  362.60   16.75
  -3   0  -2  390.75   16.77
  -3   0  -2  402.23   16.76
   4   0   2   22.43    1.02
  -4   0  -2   24.92    1.02
   4   0   2   24.58    1.02
  -4   0  -2   23.06    1.02
  -4   0  -2   23.84    1.02
  -5   0  -2    6.98    0.33
   5   0   2    6.58    0.33
  -5   0  -2    6.84    0.32
   5   0   2    6.43    0.33
  -5   0  -2    6.10    0.32
   6   0   2    4.82    0.29
   6   0   2    4.53    0.28
  -6   0  -2    5.18    0.28
  -7   0  -2   10.14    0.51
   7   0   2   10.97    0.54
   7   0   2   10.68    0.53
   8   0   2    4.87    0.33
  -8   0  -2    5.45    0.31
   8   0   2    4.42    0.34
   9   0   2   -0.03    0.16
  -9   0  -2    0.03    0.12
   9   0   2    0.10    0.13
  10   0   2    0.06    0.20
  10   0   2    0.00    0.14
 -10   0  -2    0.17    0.14
 -11   0  -2    0.34    0.15
  11   0   2    0.60    0.19
  11   0   2    0.28    0.22
 -12   0  -2    0.41    0.19
  12   0   2    0.18    0.26
  12   0   2    0.32    0.19
 -13   0  -2    1.64    0.26
  13   0   2    1.07    0.34
 -13  -1   2    0.13    0.20
  13  -1  -2    0.29    0.30
  13   1  -2   -0.11    0.27
 -13   1   2    0.15    0.18
 -12  -1   2    0.36    0.16
  12  -1  -2    0.53    0.31
 -12   1   2    0.48    0.19
  12   1  -2    0.36    0.27
  11  -1  -2    1.81    0.25
 -11  -1   2    1.84    0.23
  11  -1  -2    1.66    0.35
 -11   1   2    1.46    0.21
  11   1  -2    0.97    0.28
 -10  -1   2    1.53    0.20
  10  -1  -2    1.41    0.22
  10  -1  -2    1.56    0.32
  10   1  -2    1.33    0.26
 -10   1   2    1.52    0.20
  10   1  -2    1.67    0.18
   9  -1  -2    0.57    0.26
  -9  -1   2    0.80    0.13
   9  -1  -2    0.56    0.16
  -9  -1   2    0.73    0.15
   9   1  -2    0.58    0.22
   9   1  -2    1.03    0.14
  -9   1   2    0.85    0.15
  -8  -1   2    3.93    0.26
   8  -1  -2    4.09    0.30
   8  -1  -2    3.12    0.36
  -8  -1   2    4.22    0.22
   8   1  -2    4.02    0.26
  -8   1   2    4.47    0.27
   8   1  -2    4.19    0.32
  -7  -1   2    8.22    0.42
   7  -1  -2    8.06    0.46
  -7  -1   2    9.55    0.39
   7   1  -2    8.21    0.46
  -7   1   2    7.89    0.41
   7   1  -2    8.23    0.41
   6  -1  -2   26.29    1.19
  -6  -1   2   28.31    1.13
  -6  -1   2   26.44    1.16
   6   1  -2   27.80    1.19
  -6   1   2   24.98    1.15
   6   1  -2   27.21    1.15
  -5  -1   2   54.04    2.13
  -5  -1   2   51.21    2.16
   5  -1  -2   52.53    2.18
   5   1  -2   52.22    2.18
  -5   1   2   50.54    2.15
  -5   1   2   49.58    2.17
   5   1  -2   49.66    2.14
   4  -1  -2   43.64    1.80
  -4  -1   2   42.56    1.78
  -4  -1   2   45.72    1.75
   4  -1  -2   37.42    1.81
   4  -1  -2   42.01    1.77
  -4   1   2   41.84    1.77
  -4   1   2   42.67    1.80
   4   1  -2   42.11    1.76
   4   1  -2   42.69    1.79
   3  -1  -2   71.41    2.85
  -3  -1   2   70.10    2.80
  -3  -1   2   67.42    2.83
   3  -1  -2   65.87    2.82
  -3  -1   2   70.38    2.84
   3  -1  -2   65.90    2.85
  -3   1   2   67.21    2.82
  -3   1   2   66.71    2.85
   3   1  -2   67.72    2.84
   2  -1  -2  159.43    6.68
  -2  -1   2  166.09    6.68
   2  -1  -2  174.57    6.71
  -2   1   2  168.10    6.67
   2   1  -2  153.99    6.68
  -2   1   2  163.68    6.69
  -2   1   2  147.57    6.69
  -2   1   2  163.19    6.70
   1  -1  -2  414.50   15.69
   1  -1  -2  364.04   15.79
  -1  -1   2  359.47   15.75
  -1  -1   2  376.41   15.72
   1  -1  -2  396.95   15.74
  -1   1   2  408.10   15.69
  -1   1   2  370.59   15.69
   1   1  -2  372.39   15.78
  -1   1   2  380.08   15.78
   1   1  -2  371.96   15.71
   0  -1  -2    4.20    0.17
   0  -1   2    4.02    0.19
   0  -1  -2    3.94    0.20
   0  -1   2    3.97    0.19
   0   1   2    4.10    0.21
   0   1  -2    4.08    0.19
   0   1  -2    4.19    0.19
   0   1  -2    3.91    0.19
   0   1   2    4.23    0.17
   0   1  -2    4.07    0.19
   1  -1   2  384.29   15.68
  -1  -1  -2  402.02   15.75
   1  -1   2  373.90   15.70
  -1  -1  -2  402.85   15.73
   1  -1   2  349.56   15.73
  -1  -1  -2  424.92   15.70
  -1   1  -2  358.09   15.73
  -1   1  -2  366.31   15.68
   1   1   2  351.61   15.72
  -1   1  -2  374.92   15.71
   1   1   2  404.40   15.74
   1   1   2  375.59   15.70
  -2  -1  -2  163.78    6.74
   2  -1   2  161.12    6.76
   2  -1   2  160.83    6.76
   2  -1   2  165.70    6.74
  -2  -1  -2  167.40    6.74
  -2  -1  -2  169.14    6.74
   2   1   2  166.04    6.75
  -2   1  -2  164.27    6.74
   2   1   2  169.72    6.75
   2   1   2  166.82    6.74
  -2   1  -2  144.80    6.75
  -3  -1  -2   71.69    2.80
   3  -1   2   67.37    2.82
   3  -1   2   68.86    2.80
   3  -1   2   62.30    2.80
  -3  -1  -2   66.18    2.80
   3   1   2   68.83    2.81
  -3   1  -2   68.72    2.80
   3   1   2   67.27    2.81
   3   1   2   63.79    2.80
  -3   1  -2   67.29    2.80
   3   1   2   68.95    2.80
  -3   1  -2   68.51    2.82
  -4  -1  -2   42.93    1.84
  -4  -1  -2   45.78    1.83
  -4  -1  -2   42.48    1.84
   4  -1   2   42.15    1.86
  -4   1  -2   48.51    1.84
  -4   1  -2   42.07    1.84
   4   1   2   42.20    1.84
  -4   1  -2   44.92    1.86
   4   1   2   43.31    1.83
   5  -1   2   49.89    2.18
  -5  -1  -2   52.40    2.14
  -5  -1  -2   50.35    2.15
   5   1   2   51.56    2.15
  -5   1  -2   49.28    2.15
   5   1   2   50.75    2.16
  -5   1  -2   54.46    2.15
  -6  -1  -2   26.31    1.17
  -6  -1  -2   28.76    1.16
   6  -1   2   26.76    1.20
   6   1   2   26.40    1.18
   6   1   2   27.74    1.17
  -6   1  -2   26.22    1.17
   7  -1   2    7.73    0.45
  -7  -1  -2    7.59    0.41
   7   1   2    8.41    0.42
   7   1   2    8.08    0.41
  -7   1  -2    7.95    0.41
  -8  -1  -2    4.20    0.28
   8  -1   2    3.24    0.35
   8  -1   2    4.78    0.32
   8   1   2    4.15    0.30
   8   1   2    4.21    0.27
  -8   1  -2    4.33    0.28
   9  -1   2    0.41    0.22
  -9  -1  -2    0.78    0.14
   9  -1   2    0.68    0.19
   9   1   2    0.91    0.15
  -9   1  -2    0.78    0.15
   9   1   2    0.83    0.19
  10  -1   2    1.13    0.27
  10  -1   2    1.72    0.25
 -10  -1  -2    1.09    0.18
  10   1   2    1.67    0.21
 -10   1  -2    1.02    0.19
  10   1   2    1.43    0.24
  11  -1   2    1.51    0.32
  11  -1   2    1.67    0.27
 -11  -1  -2    1.56    0.23
 -11   1  -2    1.94    0.23
  11   1   2    1.27    0.27
  11   1   2    1.76    0.23
 -12  -1  -2    0.50    0.20
  12  -1   2    0.58    0.27
  12  -1   2    0.82    0.23
 -12   1  -2    0.78    0.20
  12   1   2    0.26    0.23
  13  -1   2    0.46    0.23
  13  -1   2    0.41    0.28
 -13  -1  -2   -0.02    0.19
 -13   1  -2    0.41    0.18
  13   1   2    0.63    0.28
 -13  -2   2    0.18    0.21
  13  -2  -2    0.42    0.26
 -13   2   2    0.17    0.19
  13   2  -2    0.39    0.28
 -12  -2   2    0.13    0.18
  12  -2  -2    0.68    0.26
  12   2  -2    0.14    0.24
 -12   2   2    0.33    0.17
 -12   2   2    0.35    0.24
 -11  -2   2    0.49    0.18
  11  -2  -2    0.65    0.25
 -11   2   2    0.16    0.14
  11   2  -2    0.17    0.21
  10  -2  -2    6.08    0.45
 -10  -2   2    5.45    0.37
  10  -2  -2    6.24    0.48
  10   2  -2    6.49    0.46
 -10   2   2    6.15    0.37
   9  -2  -2    6.13    0.43
  -9  -2   2    5.84    0.35
   9  -2  -2    5.39    0.39
  -9   2   2    5.75    0.34
   9   2  -2    6.08    0.41
   9   2  -2    5.43    0.29
  -8  -2   2   13.36    0.64
  -8  -2   2   13.72    0.57
   8  -2  -2   12.88    0.69
   8  -2  -2   14.01    0.69
   8   2  -2   12.83    0.67
  -8   2   2   12.39    0.61
   8   2  -2   13.18    0.59
   7  -2  -2    9.69    0.52
  -7  -2   2   10.14    0.42
  -7  -2   2    9.31    0.47
   7  -2  -2   10.38    0.54
   7   2  -2    9.26    0.43
  -7   2   2    9.22    0.46
   7   2  -2    9.15    0.50
   6  -2  -2   14.29    0.67
  -6  -2   2   13.82    0.59
  -6  -2   2   13.92    0.64
   6  -2  -2   14.12    0.69
   6   2  -2   13.77    0.66
   6   2  -2   13.81    0.59
  -6   2   2   13.54    0.62
   5  -2  -2   23.68    1.07
  -5  -2   2   23.24    1.03
   5  -2  -2   24.57    1.05
  -5   2   2   23.09    1.02
   5   2  -2   24.07    1.05
  -4  -2   2   14.32    0.62
   4  -2  -2   14.54    0.66
   4  -2  -2   14.08    0.64
   4  -2  -2   13.73    0.61
  -4   2   2   13.78    0.61
   4   2  -2   13.78    0.64
   3  -2  -2   47.03    2.03
   3  -2  -2   47.57    2.06
  -3  -2   2   46.62    2.02
   3  -2  -2   47.09    2.01
  -3   2   2   46.81    2.05
   3   2  -2   48.49    1.99
   3   2  -2   51.36    2.00
   3   2  -2   50.26    2.04
  -3   2   2   48.70    2.01
   3   2  -2   49.55    2.04
  -3   2   2   48.14    2.04
  -2  -2   2   64.56    2.64
   2  -2  -2   64.44    2.62
   2  -2  -2   64.83    2.65
  -2   2   2   62.50    2.62
  -2   2   2   64.21    2.69
  -2   2   2   63.87    2.65
   2   2  -2   63.52    2.64
   2   2  -2   62.66    2.65
   2   2  -2   62.24    2.63
   2   2  -2   63.82    2.65
   2   2  -2   62.24    2.63
  -1  -2   2   13.25    0.56
   1  -2  -2   12.91    0.57
  -1  -2   2   13.24    0.56
  -1   2   2   12.50    0.54
  -1   2   2   13.18    0.60
   1   2  -2   12.83    0.56
   1   2  -2   12.62    0.57
   1   2  -2   12.62    0.56
  -1   2   2   12.64    0.57
   1   2  -2   12.84    0.56
  -1   2   2   12.70    0.54
   0  -2  -2   26.18    1.06
   0  -2  -2   26.77    1.12
   0  -2  -2   25.40    1.10
   0  -2   2   25.67    1.08
   0  -2   2   25.08    1.09
   0  -2   2   24.99    1.10
   0   2  -2   26.10    1.08
   0   2   2   25.82    1.11
   0   2   2   26.38    1.06
   0   2  -2   25.88    1.09
   0   2  -2   26.09    1.09
   0   2   2   23.86    1.09
   1  -2   2   12.93    0.59
   1  -2   2   12.54    0.56
  -1  -2  -2   13.42    0.59
  -1  -2  -2   12.55    0.55
  -1   2  -2   13.14    0.56
   1   2   2   13.50    0.55
  -1   2  -2   13.11    0.56
   1   2   2   13.05    0.58
  -1   2  -2   12.55    0.58
  -1   2  -2   12.83    0.56
  -2  -2  -2   63.77    2.67
   2  -2   2   64.03    2.69
  -2  -2  -2   62.63    2.67
   2  -2   2   62.84    2.66
  -2  -2  -2   63.35    2.65
   2  -2   2   64.00    2.66
  -2   2  -2   65.14    2.66
   2   2   2   64.69    2.65
   2   2   2   65.19    2.67
   2   2   2   63.94    2.68
  -2   2  -2   65.04    2.66
   3  -2   2   49.44    2.03
  -3  -2  -2   48.70    2.03
  -3  -2  -2   50.16    2.04
   3  -2   2   48.88    2.07
   3  -2   2   47.69    2.03
   3   2   2   48.08    2.02
   3   2   2   48.64    2.03
  -3   2  -2   47.64    2.03
  -3   2  -2   47.89    2.03
  -4  -2  -2   14.24    0.62
   4  -2   2   14.08    0.67
   4  -2   2   13.60    0.62
  -4  -2  -2   14.00    0.62
   4   2   2   13.98    0.64
  -4   2  -2   14.44    0.62
   4   2   2   14.10    0.61
  -5  -2  -2   22.86    1.01
  -5  -2  -2   25.06    1.01
   5  -2   2   23.97    1.02
   5  -2   2   24.38    1.07
   5   2   2   23.95    1.00
  -5   2  -2   19.62    1.02
   5   2   2   23.50    1.03
  -5   2  -2   23.96    1.01
  -6  -2  -2   13.65    0.64
   6  -2   2   13.76    0.70
   6  -2   2   14.59    0.66
  -6  -2  -2   15.39    0.63
   6   2   2   14.07    0.66
  -6   2  -2   13.25    0.64
   6   2   2   13.97    0.63
  -7  -2  -2    9.51    0.49
   7  -2   2   10.02    0.50
  -7  -2  -2    9.69    0.46
   7  -2   2    9.36    0.53
   7   2   2    9.29    0.50
  -7   2  -2    9.71    0.47
   7   2   2   10.14    0.46
  -8  -2  -2   13.00    0.62
   8  -2   2   12.77    0.69
   8  -2   2   13.43    0.65
   8   2   2   12.56    0.64
   8   2   2   12.69    0.60
  -8   2  -2   13.42    0.62
   9  -2   2    5.68    0.39
  -9  -2  -2    5.35    0.36
   9  -2   2    5.82    0.41
  -9   2  -2    5.83    0.34
   9   2   2    5.42    0.37
   9   2   2    5.82    0.33
  10  -2   2    6.08    0.45
  10  -2   2    5.50    0.41
 -10  -2  -2    5.24    0.36
  10   2   2    6.17    0.41
 -10   2  -2    5.31    0.35
  10   2   2    5.64    0.35
  11  -2   2   -0.22    0.16
 -11  -2  -2   -0.02    0.15
  11  -2   2    0.62    0.22
 -11   2  -2    0.16    0.16
  11   2   2    0.05    0.18
 -12  -2  -2    0.22    0.17
  12  -2   2    0.45    0.22
  12  -2   2    0.33    0.24
  12   2   2    0.25    0.24
 -12   2  -2    0.31    0.18
  13  -2   2    0.03    0.24
  13  -2   2    0.38    0.29
 -13  -2  -2    0.20    0.17
  13   2   2    0.07    0.26
 -13   2  -2    0.02    0.18
 -12  -3   2    2.06    0.28
  12  -3  -2    1.80    0.30
 -12   3   2    2.59    0.27
  12   3  -2    2.34    0.37
 -12   3   2    1.39    0.33
 -11  -3   2    0.39    0.18
  11  -3  -2    0.88    0.24
  11   3  -2    0.60    0.22
 -11   3   2    0.61    0.17
 -10  -3   2    1.14    0.21
  10  -3  -2    1.08    0.24
  10   3  -2    0.86    0.21
 -10   3   2    1.04    0.18
   9  -3  -2    5.28    0.41
   9  -3  -2    5.66    0.39
  -9  -3   2    5.52    0.36
   9   3  -2    4.58    0.37
  -9   3   2    5.56    0.33
   8  -3  -2   -0.15    0.14
   8  -3  -2    0.24    0.17
  -8  -3   2   -0.14    0.10
  -8   3   2   -0.15    0.09
   8   3  -2   -0.02    0.14
   7  -3  -2    3.38    0.31
   7  -3  -2    3.37    0.27
  -7  -3   2    3.53    0.24
  -7   3   2    3.48    0.22
   7   3  -2    2.94    0.28
   6  -3  -2   27.38    1.20
   6  -3  -2   26.59    1.23
  -6  -3   2   26.18    1.17
  -6   3   2   26.47    1.15
   6   3  -2   27.53    1.20
  -5  -3   2   18.38    0.82
   5  -3  -2   19.15    0.88
   5  -3  -2   17.06    0.83
  -5   3   2   18.25    0.80
   5   3  -2   18.28    0.84
   5   3  -2   18.44    0.76
   5   3  -2   18.78    0.77
   4  -3  -2    3.45    0.25
  -4  -3   2    3.13    0.20
   4  -3  -2    3.50    0.23
   4  -3  -2    3.29    0.17
   4   3  -2    3.15    0.23
  -4   3   2    3.21    0.18
   4   3  -2    3.25    0.17
   4   3  -2    3.12    0.16
   3  -3  -2  201.82    8.19
  -3  -3   2  196.48    8.21
   3  -3  -2  196.41    8.23
   3   3  -2  200.16    8.23
  -3   3   2  201.46    8.19
   3   3  -2  201.29    8.20
   3   3  -2  198.20    8.21
  -3   3   2  196.90    8.29
   2  -3  -2   41.26    1.75
  -2  -3   2   42.26    1.73
  -2   3   2   40.33    1.80
  -2   3   2   41.92    1.71
  -2   3   2   41.70    1.71
   2   3  -2   40.68    1.73
   2   3  -2   39.53    1.75
   2   3  -2   41.67    1.75
  -1  -3   2   38.96    1.59
   1  -3  -2   37.13    1.62
  -1  -3   2   37.66    1.61
  -1  -3   2   37.29    1.61
   1   3  -2   37.64    1.59
  -1   3   2   38.37    1.57
  -1   3   2   37.82    1.65
  -1   3   2   37.45    1.57
   1   3  -2   38.28    1.62
   1   3  -2   37.60    1.61
  -1   3   2   39.64    1.65
   0  -3   2   89.15    3.71
   0  -3  -2   90.78    3.73
   0  -3  -2   87.09    3.66
   0  -3   2   88.23    3.69
   0  -3  -2   85.92    3.70
   0  -3   2   86.18    3.67
   0   3  -2   87.14    3.69
   0   3  -2   87.30    3.70
   0   3   2   92.35    3.66
   0   3   2   90.02    3.72
   0   3   2   92.98    3.73
   0   3  -2   87.48    3.67
  -1  -3  -2   38.79    1.64
  -1  -3  -2   37.93    1.59
  -1  -3  -2   37.01    1.62
   1  -3   2   37.68    1.64
   1  -3   2   37.75    1.61
  -1   3  -2   37.74    1.61
  -1   3  -2   38.67    1.59
  -1   3  -2   37.68    1.63
  -1   3  -2   38.28    1.59
   1   3   2   39.62    1.59
   1   3   2   37.73    1.63
  -2  -3  -2   42.25    1.78
  -2  -3  -2   41.30    1.77
   2  -3   2   40.68    1.79
  -2  -3  -2   41.65    1.74
   2  -3   2   40.74    1.75
   2   3   2   41.59    1.77
  -2   3  -2   42.03    1.74
  -2   3  -2   41.68    1.74
  -2   3  -2   42.03    1.75
   2   3   2   42.09    1.74
  -3  -3  -2  202.21    8.30
   3  -3   2  194.61    8.28
   3  -3   2  200.97    8.33
  -3  -3  -2  203.93    8.30
  -3  -3  -2  203.32    8.27
   3  -3   2  201.12    8.28
  -3   3  -2  198.87    8.28
  -3   3  -2  201.56    8.27
   3   3   2  198.69    8.28
  -4  -3  -2    3.32    0.21
  -4  -3  -2    3.19    0.20
   4  -3   2    3.11    0.26
   4  -3   2    3.08    0.21
  -4   3  -2    3.71    0.22
   4   3   2    3.25    0.19
  -4   3  -2    3.46    0.20
   4   3   2    3.46    0.24
   5  -3   2   18.79    0.88
  -5  -3  -2   19.11    0.82
  -5  -3  -2   18.86    0.82
   5  -3   2   17.82    0.82
   5   3   2   18.50    0.79
   5   3   2   17.69    0.83
  -5   3  -2   18.01    0.81
   6  -3   2   26.65    1.17
   6  -3   2   28.23    1.25
  -6  -3  -2   27.35    1.18
  -6  -3  -2   26.54    1.16
   6   3   2   26.68    1.20
   6   3   2   26.91    1.15
  -6   3  -2   26.28    1.17
   7  -3   2    3.25    0.30
  -7  -3  -2    3.40    0.24
  -7  -3  -2    3.30    0.22
   7  -3   2    3.85    0.26
   7   3   2    3.76    0.29
  -7   3  -2    3.38    0.24
   7   3   2    3.48    0.21
  -8  -3  -2    0.07    0.08
   8  -3   2    0.15    0.15
  -8  -3  -2   -0.12    0.10
   8  -3   2    0.00    0.12
   8   3   2   -0.04    0.12
   8   3   2    0.06    0.08
  -8   3  -2    0.13    0.12
  -9  -3  -2    5.05    0.34
   9  -3   2    4.43    0.40
   9  -3   2    5.51    0.35
   9   3   2    5.24    0.31
   9   3   2    5.39    0.38
  -9   3  -2    5.78    0.35
 -10  -3  -2    1.16    0.21
  10  -3   2    1.48    0.28
  10  -3   2    1.13    0.21
 -10   3  -2    1.18    0.19
  10   3   2    0.88    0.19
  10   3   2    1.13    0.25
  11  -3   2    0.75    0.24
  11  -3   2    0.45    0.19
 -11  -3  -2    0.50    0.20
  11   3   2    0.86    0.23
 -11   3  -2    0.84    0.19
  12  -3   2    1.85    0.35
 -12  -3  -2    2.16    0.28
  12  -3   2    2.40    0.28
  12   3   2    1.51    0.29
 -12   3  -2    1.64    0.23
  12  -4  -2    0.03    0.21
 -12  -4   2    0.07    0.18
  12   4  -2    0.03    0.25
 -12   4   2   -0.01    0.21
 -12   4   2   -0.14    0.14
 -11  -4   2    1.22    0.22
  11  -4  -2    1.05    0.24
  11   4  -2    0.90    0.26
 -11   4   2    1.16    0.19
 -11   4   2    0.38    0.26
 -10  -4   2    1.74    0.24
  10  -4  -2    2.14    0.28
  10   4  -2    1.98    0.29
 -10   4   2    2.27    0.23
 -10   4   2    1.97    0.36
  -9  -4   2    0.76    0.17
   9  -4  -2    0.99    0.20
   9   4  -2    0.73    0.21
  -9   4   2    0.77    0.15
  -8  -4   2    0.02    0.14
   8  -4  -2    0.32    0.15
  -8   4   2    0.26    0.11
   8   4  -2    0.11    0.17
   7  -4  -2   10.98    0.58
  -7  -4   2   10.29    0.55
   7   4  -2   11.75    0.60
  -7   4   2   11.32    0.53
   6  -4  -2    2.27    0.23
  -6  -4   2    1.81    0.18
  -6   4   2    2.10    0.16
   6   4  -2    1.98    0.23
   6   4  -2    1.95    0.12
   6   4  -2    1.86    0.11
   5  -4  -2    4.19    0.28
  -5  -4   2    4.26    0.26
   5   4  -2    3.96    0.28
   5   4  -2    4.53    0.22
   5   4  -2    3.78    0.20
  -5   4   2    3.82    0.22
   4  -4  -2    3.84    0.27
   4  -4  -2    3.91    0.20
  -4  -4   2    3.13    0.22
  -4   4   2    3.69    0.20
   4   4  -2    3.72    0.27
   4   4  -2    3.27    0.21
   4   4  -2    3.57    0.21
  -4   4   2    3.85    0.35
  -3  -4   2   35.15    1.48
   3  -4  -2   35.47    1.51
   3   4  -2   34.50    1.49
  -3   4   2   34.62    1.45
  -3   4   2   35.38    1.45
   3   4  -2   34.24    1.50
   3   4  -2   34.08    1.48
  -3   4   2   33.49    1.57
   2  -4  -2   14.27    0.67
  -2  -4   2   14.15    0.63
  -2   4   2   13.78    0.60
  -2   4   2   14.91    0.72
  -2   4   2   13.67    0.60
   2   4  -2   13.58    0.66
   2   4  -2   14.06    0.64
  -1  -4   2   13.17    0.61
   1  -4  -2   13.07    0.62
  -1  -4   2   12.49    0.57
   1   4  -2   12.75    0.61
  -1   4   2   13.17    0.55
  -1   4   2   12.80    0.55
  -1   4   2   13.04    0.66
   1   4  -2   11.82    0.62
   0  -4  -2   14.55    0.69
   0  -4   2   14.47    0.67
   0  -4   2   14.56    0.69
   0  -4   2   15.25    0.65
   0  -4  -2   14.38    0.63
   0   4   2   14.46    0.71
   0   4   2   15.19    0.63
  -1  -4  -2   12.61    0.60
   1  -4   2   12.24    0.63
  -1  -4  -2   12.52    0.55
   1  -4   2   13.14    0.59
  -1   4  -2   13.03    0.56
   1   4   2   12.49    0.55
   1   4   2   12.26    0.62
  -2  -4  -2   13.95    0.67
  -2  -4  -2   13.69    0.62
   2  -4   2   13.78    0.70
   2  -4   2   14.18    0.65
   2   4   2   13.79    0.67
  -2   4  -2   14.17    0.62
   2   4   2   15.15    0.64
  -3  -4  -2   34.68    1.51
   3  -4   2   37.05    1.53
   3  -4   2   35.50    1.59
  -3  -4  -2   35.89    1.55
   3   4   2   33.85    1.53
  -3   4  -2   36.17    1.51
   4  -4   2    3.88    0.25
  -4  -4  -2    3.95    0.25
   4  -4   2    3.36    0.30
  -4  -4  -2    3.40    0.22
   4   4   2    3.14    0.22
  -4   4  -2    3.73    0.22
   5  -4   2    3.85    0.26
   5  -4   2    4.08    0.33
  -5  -4  -2    4.24    0.25
  -5  -4  -2    3.90    0.26
   5   4   2    3.87    0.28
   5   4   2    4.00    0.23
  -5   4  -2    3.75    0.24
   6  -4   2    1.77    0.20
   6  -4   2    2.24    0.27
  -6  -4  -2    1.97    0.18
  -6  -4  -2    2.23    0.20
   6   4   2    1.84    0.22
  -6   4  -2    1.93    0.18
   6   4   2    2.18    0.15
   7  -4   2   11.35    0.67
  -7  -4  -2   11.29    0.56
  -7  -4  -2   11.17    0.56
   7  -4   2   12.09    0.58
  -7   4  -2   11.80    0.56
   7   4   2   11.23    0.52
   7   4   2   11.37    0.61
   8  -4   2    0.23    0.21
  -8  -4  -2    0.36    0.13
   8  -4   2    0.14    0.14
   8   4   2    0.18    0.09
  -8   4  -2    0.19    0.13
   8   4   2    0.17    0.17
   9  -4   2    0.90    0.18
   9  -4   2    0.77    0.25
  -9  -4  -2    0.79    0.17
   9   4   2    0.92    0.22
  -9   4  -2    0.83    0.16
   9   4   2    0.83    0.12
  10  -4   2    1.99    0.25
 -10  -4  -2    2.04    0.25
  10  -4   2    1.82    0.33
 -10   4  -2    2.56    0.25
  10   4   2    1.93    0.29
  11  -4   2    1.15    0.31
 -11  -4  -2    1.31    0.23
  11  -4   2    1.16    0.22
 -11   4  -2    1.22    0.21
  11   4   2    0.94    0.22
  12  -4   2    0.17    0.24
 -12  -4  -2   -0.03    0.17
 -12   4  -2   -0.07    0.17
  12   4   2   -0.20    0.18
 -11  -5   2    0.26    0.21
  11  -5  -2    0.37    0.22
 -11   5   2    0.26    0.15
 -11   5   2    0.39    0.26
  11   5  -2    0.32    0.24
 -10  -5   2   -0.08    0.15
  10  -5  -2   -0.16    0.17
 -10   5   2   -0.08    0.21
 -10   5   2   -0.11    0.12
  10   5  -2   -0.12    0.21
  -9  -5   2    8.75    0.52
   9  -5  -2    8.31    0.53
  -9   5   2    9.37    0.68
   9   5  -2    8.76    0.55
  -9   5   2    9.31    0.47
   8  -5  -2    3.16    0.34
  -8  -5   2    3.94    0.31
  -8   5   2    3.65    0.45
  -8   5   2    4.16    0.27
   8   5  -2    3.40    0.35
  -7  -5   2    7.43    0.42
   7  -5  -2    6.98    0.45
  -7   5   2    7.13    0.38
   7   5  -2    7.40    0.46
  -7   5   2    8.19    0.57
   7   5  -2    7.07    0.32
   6  -5  -2    8.12    0.48
  -6  -5   2    8.26    0.45
   6   5  -2    8.12    0.37
  -6   5   2    8.74    0.41
   6   5  -2    7.84    0.49
   6   5  -2    7.61    0.38
  -6   5   2    8.33    0.57
   5  -5  -2    1.18    0.19
  -5  -5   2    1.20    0.16
   5   5  -2    1.11    0.12
   5   5  -2    1.19    0.13
  -5   5   2    1.01    0.12
  -5   5   2    1.26    0.27
   5   5  -2    0.99    0.19
   4  -5  -2    2.01    0.22
  -4  -5   2    1.96    0.18
   4   5  -2    1.87    0.17
  -4   5   2    2.06    0.29
   4   5  -2    2.01    0.23
  -4   5   2    2.06    0.15
   4   5  -2    2.21    0.19
  -3  -5   2    0.46    0.11
   3  -5  -2    0.55    0.14
  -3   5   2    0.35    0.18
   3   5  -2    0.48    0.12
  -3   5   2    0.70    0.08
   3   5  -2    0.33    0.13
  -2  -5   2    4.63    0.26
   2  -5  -2    3.88    0.29
  -2  -5   2    4.88    0.31
  -2   5   2    4.24    0.22
   2   5  -2    3.93    0.29
  -2   5   2    3.90    0.34
  -2   5   2    4.21    0.22
   1  -5  -2   12.52    0.62
  -1  -5   2   12.80    0.62
  -1  -5   2   12.29    0.58
   1   5  -2   13.48    0.65
  -1   5   2   13.04    0.68
  -1   5   2   12.01    0.55
  -1   5   2   12.55    0.55
   0  -5  -2   36.30    1.64
   0  -5  -2   36.91    1.58
   0  -5   2   38.97    1.64
   0  -5   2   36.87    1.60
   0   5  -2   38.09    1.68
   0   5   2   37.19    1.69
   0   5   2   39.10    1.58
  -1  -5  -2   12.63    0.62
   1  -5   2   12.16    0.60
  -1  -5  -2   12.33    0.56
   1  -5   2   12.48    0.64
  -1   5  -2   12.36    0.56
   1   5   2   12.85    0.65
   2  -5   2    4.19    0.28
  -2  -5  -2    4.87    0.25
   2  -5   2    3.80    0.31
  -2  -5  -2    4.48    0.30
  -2   5  -2    4.15    0.24
   2   5   2    4.29    0.31
   3  -5   2    0.49    0.13
  -3  -5  -2    0.44    0.09
  -3  -5  -2    0.85    0.17
   3  -5   2    0.30    0.15
   3   5   2    0.68    0.13
  -3   5  -2    0.47    0.09
  -4  -5  -2    1.91    0.18
   4  -5   2    1.75    0.26
   4  -5   2    2.05    0.22
   4   5   2    2.04    0.20
  -4   5  -2    2.40    0.18
   5  -5   2    1.12    0.23
   5  -5   2    1.13    0.17
  -5  -5  -2    1.11    0.15
   5   5   2    0.80    0.19
  -5   5  -2    1.21    0.14
   5   5   2    1.21    0.14
   6  -5   2    8.30    0.45
  -6  -5  -2    7.67    0.42
   6  -5   2    7.79    0.53
  -6   5  -2    8.12    0.41
   6   5   2    8.03    0.48
   6   5   2    7.94    0.40
   7  -5   2    8.18    0.55
   7  -5   2    7.11    0.45
  -7  -5  -2    7.77    0.43
   7   5   2    8.11    0.39
   7   5   2    8.22    0.49
  -7   5  -2    7.82    0.41
   8  -5   2    4.21    0.32
  -8  -5  -2    3.54    0.28
   8  -5   2    3.28    0.41
   8   5   2    3.63    0.22
  -8   5  -2    3.13    0.26
   8   5   2    3.07    0.32
   9  -5   2    9.31    0.62
   9  -5   2    8.44    0.51
  -9  -5  -2    8.48    0.50
   9   5   2    8.06    0.53
  -9   5  -2    9.38    0.48
  10  -5   2   -0.08    0.24
  10  -5   2    0.25    0.18
 -10  -5  -2    0.14    0.17
  10   5   2   -0.33    0.19
 -10   5  -2    0.06    0.15
  11  -5   2    0.63    0.29
 -11  -5  -2    0.44    0.21
  11   5   2    0.38    0.21
 -11   5  -2    0.45    0.19
 -10  -6   2    0.47    0.18
  10  -6  -2    0.29    0.21
 -10   6   2    0.74    0.35
 -10   6   2    0.34    0.15
  10   6  -2    0.26    0.22
   9  -6  -2    0.57    0.22
  -9  -6   2    0.60    0.18
   9   6  -2    0.37    0.22
  -9   6   2    0.55    0.15
  -9   6   2    0.48    0.30
   8  -6  -2    0.40    0.20
  -8  -6   2    0.33    0.18
  -8   6   2    0.55    0.26
   8   6  -2    0.34    0.21
  -8   6   2    0.19    0.12
  -7  -6   2    3.81    0.31
   7  -6  -2    3.67    0.34
  -7   6   2    3.57    0.44
   7   6  -2    3.53    0.36
  -7   6   2    3.98    0.26
  -6  -6   2   10.13    0.53
   6  -6  -2    9.39    0.56
   6   6  -2    9.73    0.56
  -6   6   2    9.81    0.67
  -6   6   2    9.98    0.47
   6   6  -2    9.45    0.46
   5  -6  -2    3.01    0.30
  -5  -6   2    3.01    0.26
   5   6  -2    2.72    0.30
  -5   6   2    3.00    0.38
   5   6  -2    3.22    0.23
  -5   6   2    2.86    0.20
  -4  -6   2    1.50    0.18
   4  -6  -2    1.64    0.23
   4   6  -2    1.65    0.23
   4   6  -2    1.36    0.18
  -4   6   2    1.26    0.28
  -4   6   2    1.49    0.14
  -3  -6   2   27.85    1.19
   3  -6  -2   27.51    1.24
  -3   6   2   27.07    1.32
   3   6  -2   26.31    1.23
   3   6  -2   26.24    1.23
  -3   6   2   27.23    1.15
   2  -6  -2    1.58    0.23
  -2  -6   2    1.45    0.20
  -2  -6   2    1.66    0.17
   2   6  -2    1.73    0.23
  -2   6   2    1.75    0.13
  -2   6   2    1.44    0.26
  -1  -6   2    9.38    0.50
   1  -6  -2    9.04    0.51
  -1  -6   2    9.37    0.45
  -1   6   2    9.51    0.43
   1   6  -2    8.91    0.54
  -1   6   2    8.64    0.56
   0  -6   2    3.23    0.28
   0  -6   2    3.41    0.22
   0  -6  -2    3.29    0.20
   0  -6  -2    3.33    0.28
   0   6  -2    3.44    0.34
   0   6   2    3.76    0.34
  -1  -6  -2    9.33    0.44
  -1  -6  -2    9.02    0.53
   1  -6   2    9.57    0.51
  -1   6  -2    9.52    0.59
   1   6   2    9.54    0.55
  -1   6  -2    9.42    0.45
  -2  -6  -2    1.51    0.23
  -2  -6  -2    1.76    0.16
   2  -6   2    1.52    0.20
   2   6   2    1.41    0.21
  -2   6  -2    1.55    0.15
  -3  -6  -2   27.18    1.24
   3  -6   2   27.50    1.22
   3  -6   2   25.86    1.27
  -3  -6  -2   26.22    1.17
   3   6   2   26.71    1.23
  -3   6  -2   27.57    1.17
   4  -6   2    1.55    0.26
  -4  -6  -2    1.70    0.23
  -4  -6  -2    1.11    0.16
   4  -6   2    1.70    0.21
   4   6   2    1.37    0.20
  -4   6  -2    1.65    0.16
   5  -6   2    3.09    0.29
  -5  -6  -2    2.51    0.22
   5  -6   2    2.99    0.34
  -5   6  -2    3.08    0.22
   5   6   2    2.89    0.32
   5   6   2    2.52    0.23
   6  -6   2    9.54    0.54
   6  -6   2    8.91    0.62
  -6  -6  -2   10.11    0.52
   6   6   2   10.26    0.49
  -6   6  -2    9.57    0.49
   6   6   2   10.36    0.59
  -7  -6  -2    3.49    0.27
   7  -6   2    4.09    0.43
   7  -6   2    3.01    0.31
  -7   6  -2    3.57    0.26
   7   6   2    3.64    0.37
   7   6   2    3.62    0.24
   8  -6   2    0.44    0.24
  -8  -6  -2    0.42    0.17
   8  -6   2    0.47    0.17
   8   6   2    0.24    0.21
  -8   6  -2    0.47    0.14
   9  -6   2    0.78    0.20
   9  -6   2    0.59    0.28
  -9  -6  -2    0.22    0.18
  -9   6  -2    0.45    0.16
   9   6   2    0.29    0.23
 -10  -6  -2    0.39    0.20
  10  -6   2    0.69    0.27
  10   6   2    0.49    0.24
 -10   6  -2    0.81    0.18
   9  -7  -2    0.66    0.24
  -9  -7   2    0.45    0.21
  -9   7   2    0.93    0.33
   9   7  -2    0.53    0.26
  -8  -7   2    0.17    0.19
   8  -7  -2    0.23    0.20
   8   7  -2    0.22    0.20
  -8   7   2    0.24    0.31
  -7  -7   2    3.01    0.29
   7  -7  -2    2.81    0.32
  -7   7   2    2.40    0.23
  -7   7   2    2.86    0.43
   7   7  -2    2.61    0.33
   6  -7  -2    0.78    0.22
  -6  -7   2    0.80    0.19
  -6   7   2    0.60    0.30
  -6   7   2    0.68    0.13
   6   7  -2    0.82    0.21
   5  -7  -2    4.58    0.39
  -5  -7   2    4.86    0.34
  -5   7   2    4.45    0.50
   5   7  -2    4.87    0.39
   5   7  -2    5.05    0.33
  -5   7   2    4.90    0.28
  -4  -7   2    5.23    0.34
   4  -7  -2    5.27    0.38
   4   7  -2    5.67    0.42
  -4   7   2    4.87    0.29
  -4   7   2    5.78    0.54
   4   7  -2    5.34    0.36
   3  -7  -2    0.53    0.18
  -3  -7   2    0.59    0.14
   3   7  -2    0.58    0.18
  -3   7   2    0.38    0.26
   3   7  -2    0.45    0.17
  -3   7   2    0.42    0.10
   2  -7  -2    5.93    0.43
  -2  -7   2    6.32    0.35
  -2  -7   2    5.96    0.41
   2   7  -2    5.89    0.42
  -2   7   2    5.61    0.47
  -2   7   2    5.58    0.30
   1  -7  -2    6.03    0.44
  -1  -7   2    6.20    0.43
  -1  -7   2    6.48    0.35
  -1   7   2    5.97    0.32
   1   7  -2    7.38    0.47
  -1   7   2    5.27    0.46
   0  -7  -2    1.76    0.16
   0  -7   2    1.86    0.25
   0  -7  -2    1.89    0.25
   0  -7   2    2.04    0.19
   0   7  -2    2.05    0.31
   0   7   2    2.07    0.31
   1  -7   2    6.42    0.42
  -1  -7  -2    6.25    0.33
  -1  -7  -2    6.02    0.44
  -1   7  -2    5.59    0.47
  -1   7  -2    6.45    0.34
   1   7   2    6.06    0.46
  -2  -7  -2    5.26    0.40
  -2  -7  -2    5.57    0.31
   2  -7   2    5.05    0.38
  -2   7  -2    5.49    0.51
   2   7   2    5.30    0.40
  -2   7  -2    6.05    0.32
  -3  -7  -2    0.42    0.20
   3  -7   2    0.53    0.18
  -3  -7  -2    0.55    0.13
  -3   7  -2    0.60    0.13
   3   7   2    0.68    0.19
  -3   7  -2    0.81    0.26
  -4  -7  -2    5.52    0.34
   4  -7   2    5.38    0.40
  -4   7  -2    5.08    0.31
   4   7   2    5.55    0.37
   5  -7   2    4.69    0.38
  -5  -7  -2    4.59    0.32
   5   7   2    4.94    0.34
   5   7   2    4.68    0.39
  -5   7  -2    5.20    0.31
   6  -7   2    0.75    0.20
  -6  -7  -2    0.70    0.17
  -6   7  -2    0.67    0.15
   6   7   2    0.79    0.16
   6   7   2    0.97    0.22
   7  -7   2    2.78    0.31
  -7  -7  -2    2.85    0.28
   7  -7   2    2.76    0.38
   7   7   2    2.60    0.33
  -7   7  -2    2.41    0.23
  -8  -7  -2   -0.18    0.16
   8  -7   2    0.32    0.20
  -8   7  -2    0.41    0.14
   8   7   2    0.26    0.20
  -9  -7  -2    0.43    0.19
   9   7   2    0.47    0.26
  -9   7  -2    0.83    0.18
   7  -8  -2    0.86    0.26
  -7  -8   2    0.43    0.18
  -7   8   2    1.01    0.38
   7   8  -2    0.84    0.25
  -6  -8   2    1.10    0.21
   6  -8  -2    1.38    0.27
  -6   8   2    1.03    0.35
   6   8  -2    1.01    0.24
   5  -8  -2    1.87    0.29
  -5  -8   2    1.92    0.24
   5   8  -2    2.35    0.32
  -5   8   2    1.54    0.37
   4  -8  -2    2.97    0.35
  -4  -8   2    3.21    0.29
  -4   8   2    4.14    0.49
   4   8  -2    3.20    0.34
   4   8  -2    3.52    0.33
   3  -8  -2    9.40    0.61
  -3  -8   2    9.55    0.53
   3   8  -2   10.68    0.62
  -3   8   2   10.46    0.49
   3   8  -2   10.78    0.62
  -3   8   2   10.68    0.71
  -2  -8   2    1.49    0.19
   2  -8  -2    1.40    0.27
  -2   8   2    1.46    0.15
   2   8  -2    1.29    0.26
  -2   8   2    1.90    0.34
  -1  -8   2    0.16    0.13
  -1  -8   2    0.38    0.20
   1  -8  -2    0.17    0.20
  -1   8   2    0.29    0.11
  -1   8   2    0.33    0.23
   1   8  -2    0.31    0.22
   0  -8   2    0.53    0.21
   0  -8  -2    0.53    0.22
   0   8  -2    0.71    0.26
   0   8   2    0.33    0.12
   0   8   2    0.49    0.22
  -1  -8  -2    0.31    0.12
  -1  -8  -2    0.57    0.24
   1  -8   2    0.36    0.19
   1   8   2    0.12    0.20
  -1   8  -2    0.39    0.13
  -1   8  -2    0.34    0.23
  -2  -8  -2    1.19    0.17
  -2  -8  -2    1.43    0.27
   2  -8   2    1.67    0.26
  -2   8  -2    1.54    0.18
   2   8   2    1.54    0.28
  -2   8  -2    1.94    0.34
  -3  -8  -2   10.30    0.61
  -3  -8  -2    9.95    0.52
   3  -8   2    9.49    0.58
  -3   8  -2   10.27    0.71
  -3   8  -2   10.30    0.51
   3   8   2    9.58    0.60
  -4  -8  -2    2.61    0.26
   4  -8   2    3.73    0.36
  -4   8  -2    3.25    0.45
  -4   8  -2    3.17    0.25
   4   8   2    3.58    0.34
  -5  -8  -2    1.85    0.23
   5  -8   2    2.35    0.28
  -5   8  -2    2.07    0.21
   5   8   2    1.70    0.28
  -5   8  -2    2.25    0.40
   5   8   2    2.19    0.26
   6  -8   2    0.89    0.22
  -6  -8  -2    0.98    0.19
  -6   8  -2    0.61    0.30
   6   8   2    1.08    0.27
  -6   8  -2    1.35    0.18
  -7  -8  -2    0.96    0.20
   7  -8   2    1.04    0.24
  -7   8  -2    0.71    0.31
  -7   8  -2    0.85    0.18
   7   8   2    1.03    0.28
  -5  -9   2    0.64    0.20
   5  -9  -2    0.60    0.26
   5   9  -2    0.42    0.25
  -5   9   2    0.71    0.31
   4  -9  -2    0.89    0.26
  -4  -9   2    0.84    0.20
   4   9  -2    0.69    0.25
  -4   9   2    0.97    0.33
   3  -9  -2    1.18    0.28
  -3  -9   2    1.01    0.20
   3   9  -2    1.41    0.28
   3   9  -2    1.12    0.26
  -3   9   2    1.49    0.35
  -2  -9   2    2.26    0.25
   2  -9  -2    2.00    0.31
  -2   9   2    2.03    0.39
   2   9  -2    2.26    0.32
   1  -9  -2    0.46    0.24
  -1  -9   2    0.75    0.18
  -1  -9   2    0.28    0.24
  -1   9   2    0.96    0.30
   1   9  -2    0.13    0.22
   0  -9  -2    1.22    0.29
   0  -9   2    1.20    0.27
   0   9  -2    1.57    0.20
   0   9  -2    1.19    0.31
   0   9   2    1.62    0.31
   1  -9   2    0.76    0.23
  -1  -9  -2    0.50    0.24
  -1   9  -2    0.48    0.15
  -1   9  -2    0.39    0.26
   1   9   2    0.74    0.26
  -2  -9  -2    2.09    0.25
  -2  -9  -2    2.10    0.33
   2  -9   2    2.44    0.32
  -2   9  -2    1.91    0.38
  -2   9  -2    2.47    0.23
   2   9   2    2.15    0.33
  -3  -9  -2    0.66    0.18
   3  -9   2    0.84    0.23
  -3  -9  -2    1.22    0.30
   3   9   2    0.99    0.25
  -3   9  -2    1.08    0.33
  -3   9  -2    0.85    0.17
  -4  -9  -2    0.93    0.18
   4  -9   2    0.79    0.22
  -4   9  -2    0.67    0.30
   4   9   2    0.94    0.28
   4   9   2    1.16    0.24
   5  -9   2    0.58    0.24
  -5  -9  -2    0.67    0.20
  -5   9  -2    0.48    0.32
   5   9   2    0.46    0.24
  13   0  -3    0.22    0.33
 -13   0   3    0.39    0.18
  12   0  -3    0.22    0.29
 -12   0   3    0.46    0.15
  11   0  -3    0.66    0.29
 -11   0   3    0.92    0.20
 -11   0   3    0.93    0.19
  10   0  -3    0.19    0.23
 -10   0   3   -0.18    0.12
   9   0  -3    0.15    0.23
  -9   0   3    0.33    0.13
   8   0  -3    4.52    0.27
  -8   0   3    4.10    0.26
   8   0  -3    2.69    0.32
  -7   0   3   16.92    0.76
   7   0  -3   17.69    0.78
  -7   0   3   16.61    0.77
  -6   0   3   46.55    1.94
   6   0  -3   45.46    1.95
  -6   0   3   45.93    1.94
   5   0  -3    7.79    0.48
  -5   0   3   10.50    0.44
  -5   0   3   10.01    0.44
  -4   0   3    3.68    0.20
  -4   0   3    3.79    0.21
   4   0  -3    3.00    0.24
   4   0  -3    4.16    0.20
  -4   0   3    4.59    0.25
  -4   0   3    3.57    0.20
  -3   0   3   18.87    0.82
  -3   0   3   18.50    0.82
  -3   0   3   18.52    0.81
   3   0  -3   18.67    0.81
  -3   0   3   21.11    0.84
  -2   0   3   43.18    1.86
   2   0  -3   46.03    1.87
  -2   0   3   44.16    1.87
   2   0  -3   44.64    1.86
   1   0  -3   26.24    1.09
   1   0  -3   26.34    1.10
  -1   0   3   26.57    1.09
  -1   0   3   25.67    1.09
   0   0  -3   -0.18    0.03
   0   0  -3   -0.13    0.04
   0   0   3   -0.16    0.04
   0   0  -3   -0.18    0.04
   0   0   3   -0.21    0.04
   1   0   3   25.96    1.09
  -1   0  -3   25.85    1.08
   1   0   3   27.07    1.09
  -1   0  -3   26.06    1.09
   1   0   3   26.03    1.10
  -2   0  -3   43.02    1.86
   2   0   3   43.88    1.86
  -2   0  -3   46.21    1.87
   2   0   3   45.49    1.85
   2   0   3   43.79    1.86
   2   0   3   44.18    1.85
  -3   0  -3   20.12    0.83
  -3   0  -3   18.39    0.82
   3   0   3   19.25    0.83
  -3   0  -3   19.20    0.81
   3   0   3   19.10    0.81
  -4   0  -3    3.67    0.20
   4   0   3    3.85    0.21
  -4   0  -3    4.39    0.21
   4   0   3    3.76    0.20
  -4   0  -3    3.45    0.20
  -5   0  -3   10.71    0.50
  -5   0  -3   11.89    0.51
  -5   0  -3   10.97    0.50
   5   0   3   10.87    0.50
   5   0   3   10.50    0.51
  -6   0  -3   45.12    1.94
   6   0   3   44.09    1.95
   6   0   3   48.36    1.95
   7   0   3   16.96    0.79
   7   0   3   17.15    0.79
  -7   0  -3   17.11    0.78
  -8   0  -3    3.88    0.27
   8   0   3    3.64    0.31
   8   0   3    4.19    0.29
  -9   0  -3    0.27    0.12
   9   0   3    0.38    0.15
   9   0   3    0.19    0.17
  10   0   3   -0.10    0.17
  10   0   3   -0.07    0.14
 -10   0  -3   -0.19    0.11
 -11   0  -3    1.04    0.18
  11   0   3    0.37    0.24
  11   0   3    0.94    0.21
 -12   0  -3    0.23    0.16
  12   0   3    0.26    0.18
  12   0   3    0.29    0.25
  13   0   3    0.00    0.29
 -13   0  -3    0.00    0.17
 -13  -1   3    0.50    0.21
  13  -1  -3    0.42    0.31
 -13   1   3    0.42    0.19
  13   1  -3    0.53    0.33
 -12  -1   3    0.90    0.20
  12  -1  -3    0.96    0.34
 -12   1   3    0.46    0.23
  12   1  -3    0.74    0.30
 -12   1   3    0.84    0.18
 -11  -1   3   -0.15    0.13
  11  -1  -3    0.35    0.28
  11   1  -3    0.17    0.24
 -11   1   3    0.15    0.16
 -11   1   3    0.14    0.18
 -10  -1   3   -0.05    0.12
  10  -1  -3    0.27    0.25
 -10  -1   3    0.29    0.12
 -10   1   3   -0.07    0.11
  10   1  -3   -0.22    0.17
  -9  -1   3    1.56    0.19
   9  -1  -3    1.65    0.31
   9   1  -3    1.34    0.27
  -9   1   3    1.75    0.19
   8  -1  -3    1.25    0.18
  -8  -1   3    0.99    0.15
  -8  -1   3    1.13    0.11
   8  -1  -3    1.07    0.25
   8   1  -3    1.24    0.21
  -8   1   3    1.15    0.15
  -7  -1   3    4.31    0.26
   7  -1  -3    4.53    0.30
  -7  -1   3    4.70    0.22
   7  -1  -3    3.25    0.35
   7   1  -3    4.72    0.31
  -7   1   3    4.47    0.26
  -6  -1   3    6.42    0.28
   6  -1  -3    5.05    0.39
  -6  -1   3    5.59    0.32
   6  -1  -3    5.42    0.34
  -6   1   3    6.37    0.31
   6   1  -3    6.42    0.36
  -5  -1   3   15.96    0.62
  -5  -1   3   14.36    0.66
   5  -1  -3   12.19    0.71
  -5  -1   3   14.24    0.64
   5  -1  -3   14.98    0.68
  -5   1   3   14.75    0.65
  -5   1   3   15.05    0.68
   5   1  -3   15.51    0.68
  -4  -1   3   27.55    1.19
   4  -1  -3   27.83    1.19
  -4  -1   3   29.90    1.17
  -4  -1   3   27.29    1.17
   4  -1  -3   25.71    1.23
   4   1  -3   28.76    1.21
  -4   1   3   28.83    1.23
  -4   1   3   29.09    1.19
  -4   1   3   27.61    1.21
  -3  -1   3  530.33   22.56
   3  -1  -3  595.87   22.68
   3  -1  -3  537.78   22.52
  -3   1   3  528.62   22.51
  -3   1   3  534.94   22.53
   3   1  -3  507.66   22.59
  -3   1   3  589.75   22.57
   2  -1  -3   35.13    1.46
  -2  -1   3   34.25    1.43
  -2  -1   3   35.06    1.41
   2  -1  -3   35.92    1.45
   2  -1  -3   33.43    1.42
  -2   1   3   31.90    1.45
   2   1  -3   34.18    1.41
  -2   1   3   34.82    1.46
  -2   1   3   33.74    1.42
   2   1  -3   33.48    1.44
  -1  -1   3  236.02   10.67
   1  -1  -3  250.01   10.66
  -1  -1   3  273.65   10.68
   1  -1  -3  238.39   10.71
   1  -1  -3  275.28   10.65
  -1   1   3  246.50   10.66
   1   1  -3  264.29   10.67
  -1   1   3  269.13   10.65
   1   1  -3  275.05   10.73
   0  -1  -3    4.41    0.22
   0  -1   3    4.65    0.20
   0  -1   3    4.69    0.21
   0  -1  -3    4.54    0.19
   0  -1   3    4.27    0.21
   0   1   3    4.54    0.19
   0   1   3    4.71    0.23
   0   1  -3    4.62    0.21
   0   1   3    4.64    0.22
   0   1  -3    4.63    0.20
  -1  -1  -3  242.52   10.20
  -1  -1  -3  246.52   10.17
  -1  -1  -3  245.52   10.15
   1  -1   3  252.00   10.20
   1  -1   3  251.99   10.16
   1   1   3  243.46   10.16
  -1   1  -3  246.44   10.16
  -1   1  -3  233.27   10.15
  -1   1  -3  251.74   10.16
   1   1   3  255.46   10.17
   1   1   3  244.19   10.15
  -2  -1  -3   35.07    1.44
   2  -1   3   34.40    1.44
  -2  -1  -3   35.11    1.45
  -2  -1  -3   34.33    1.45
   2  -1   3   34.94    1.46
   2  -1   3   33.36    1.43
  -2   1  -3   34.15    1.44
   2   1   3   34.55    1.44
   2   1   3   34.32    1.45
   2   1   3   35.31    1.45
  -3  -1  -3  595.77   22.91
   3  -1   3  553.97   22.92
   3  -1   3  529.55   22.90
  -3  -1  -3  524.49   22.91
   3  -1   3  601.49   22.88
   3   1   3  578.67   22.93
   3   1   3  542.67   22.85
   3   1   3  518.25   22.91
  -3   1  -3  520.23   22.90
  -3   1  -3  590.13   22.94
   3   1   3  551.02   22.96
   4  -1   3   27.66    1.23
  -4  -1  -3   27.50    1.20
  -4  -1  -3   29.78    1.20
   4   1   3   26.95    1.20
  -4   1  -3   27.10    1.20
  -4   1  -3   29.88    1.20
   4   1   3   28.65    1.21
  -4   1  -3   29.02    1.23
   4   1   3   28.68    1.20
  -5  -1  -3   15.18    0.67
   5  -1   3   14.99    0.70
  -5  -1  -3   16.04    0.67
   5   1   3   14.57    0.67
   5   1   3   14.59    0.67
  -5   1  -3   14.34    0.67
  -5   1  -3   15.83    0.66
  -6  -1  -3    6.19    0.32
   6  -1   3    6.33    0.35
  -6  -1  -3    7.25    0.32
  -6   1  -3    6.04    0.31
   6   1   3    5.66    0.31
   6   1   3    5.87    0.32
  -6   1  -3    5.49    0.31
  -7  -1  -3    4.02    0.26
   7  -1   3    4.24    0.30
   7  -1   3    2.90    0.29
   7   1   3    4.18    0.25
  -7   1  -3    4.04    0.26
   7   1   3    4.23    0.26
   8  -1   3    0.97    0.21
  -8  -1  -3    1.42    0.17
   8  -1   3    1.05    0.20
  -8   1  -3    1.23    0.16
   8   1   3    1.04    0.15
   8   1   3    1.04    0.16
   9  -1   3    1.33    0.26
  -9  -1  -3    1.57    0.19
   9  -1   3    1.27    0.21
  -9   1  -3    1.58    0.18
   9   1   3    1.39    0.21
   9   1   3    1.73    0.19
  10  -1   3    0.03    0.20
  10  -1   3   -0.24    0.14
 -10  -1  -3   -0.10    0.12
 -10   1  -3    0.03    0.13
  10   1   3    0.17    0.16
  11  -1   3    0.13    0.18
 -11  -1  -3    0.28    0.15
  11  -1   3    0.45    0.26
  11   1   3   -0.11    0.19
 -11   1  -3    0.15    0.15
  11   1   3    0.31    0.15
  12  -1   3    0.79    0.24
  12  -1   3    0.91    0.29
 -12  -1  -3    0.78    0.19
 -12   1  -3    0.76    0.19
  12   1   3    0.82    0.27
 -13  -1  -3    0.54    0.20
  13  -1   3    0.60    0.29
  13  -1   3    0.43    0.25
 -13   1  -3    0.68    0.21
  13   1   3    0.17    0.26
  13   2  -3    0.28    0.28
  12  -2  -3    1.04    0.28
 -12  -2   3    0.70    0.22
 -12   2   3    0.85    0.20
 -12   2   3    0.83    0.27
  12   2  -3    0.82    0.28
  11  -2  -3    0.32    0.24
 -11  -2   3    0.11    0.15
 -11   2   3    0.21    0.15
  11   2  -3    0.03    0.23
 -11   2   3   -0.06    0.20
  10  -2  -3    3.46    0.37
 -10  -2   3    2.87    0.27
 -10   2   3    3.10    0.36
  10   2  -3    3.36    0.36
 -10   2   3    3.32    0.27
   9  -2  -3    0.84    0.21
  -9  -2   3    0.77    0.16
  -9  -2   3    0.64    0.09
  -9   2   3    0.62    0.14
   9   2  -3    0.65    0.20
  -8  -2   3    6.10    0.25
   8  -2  -3    5.87    0.40
  -8  -2   3    4.70    0.26
  -8  -2   3    4.99    0.33
  -8   2   3    5.62    0.32
   8   2  -3    5.47    0.36
   7  -2  -3    1.27    0.19
  -7  -2   3    1.53    0.16
   7  -2  -3    1.20    0.20
  -7   2   3    1.44    0.15
   7   2  -3    1.40    0.19
  -6  -2   3   13.10    0.61
   6  -2  -3   13.95    0.65
   6   2  -3   12.71    0.63
  -6   2   3   12.66    0.59
  -5  -2   3    6.67    0.34
   5  -2  -3    7.05    0.37
  -5   2   3    6.43    0.32
   5   2  -3    6.51    0.36
   4  -2  -3   73.20    3.07
   4  -2  -3   74.68    3.10
  -4  -2   3   74.29    3.08
   4   2  -3   75.21    3.10
  -4   2   3   73.84    3.14
  -4   2   3   72.90    3.07
   3  -2  -3  128.33    5.19
   3  -2  -3  124.06    5.23
  -3  -2   3  125.67    5.21
  -3   2   3  131.32    5.27
  -3   2   3  128.10    5.24
  -3   2   3  114.72    5.24
  -3   2   3  129.19    5.19
   3   2  -3  126.77    5.22
   2  -2  -3   76.14    3.20
   2  -2  -3   76.68    3.16
  -2  -2   3   78.39    3.19
  -2  -2   3   78.26    3.17
  -2  -2   3   75.84    3.18
  -2   2   3   75.39    3.16
   2   2  -3   79.23    3.18
   2   2  -3   75.33    3.19
  -2   2   3   78.18    3.23
   2   2  -3   76.22    3.17
  -2   2   3   74.35    3.20
   1  -2  -3   58.61    2.46
  -1  -2   3   59.73    2.44
  -1  -2   3   59.00    2.44
  -1   2   3   59.90    2.48
   1   2  -3   59.33    2.44
  -1   2   3   60.19    2.41
  -1   2   3   55.47    2.41
   1   2  -3   59.85    2.44
   1   2  -3   57.68    2.45
   1   2  -3   57.77    2.44
  -1   2   3   58.48    2.45
   0  -2  -3  272.15   11.15
   0  -2   3  258.70   11.11
   0  -2  -3  265.01   11.13
   0  -2  -3  264.63   11.12
   0  -2   3  299.61   11.17
   0  -2   3  267.72   11.13
   0   2  -3  266.23   11.16
   0   2  -3  255.28   11.12
   0   2  -3  253.66   11.11
   0   2   3  265.02   11.14
   0   2   3  302.61   11.13
  -1  -2  -3   59.53    2.48
  -1  -2  -3   60.26    2.45
  -1  -2  -3   61.45    2.49
   1  -2   3   60.01    2.46
   1  -2   3   59.36    2.49
  -1   2  -3   59.45    2.48
   1   2   3   53.12    2.47
   1   2   3   60.71    2.45
  -1   2  -3   57.97    2.46
  -1   2  -3   59.64    2.46
   1   2   3   60.91    2.48
  -1   2  -3   59.08    2.46
   2  -2   3   78.56    3.29
  -2  -2  -3   81.45    3.28
  -2  -2  -3   77.88    3.27
   2  -2   3   76.38    3.25
  -2  -2  -3   77.47    3.25
   2  -2   3   79.55    3.26
   2   2   3   78.66    3.28
  -2   2  -3   77.34    3.28
  -2   2  -3   78.43    3.26
  -2   2  -3   80.96    3.25
   2   2   3   77.71    3.27
   2   2   3   78.88    3.25
   3  -2   3  129.70    5.27
  -3  -2  -3  124.94    5.26
  -3  -2  -3  129.21    5.28
  -3  -2  -3  130.88    5.28
   3  -2   3  127.11    5.26
   3  -2   3  126.15    5.30
  -3   2  -3  128.17    5.27
   3   2   3  130.40    5.27
  -3   2  -3  127.45    5.26
   3   2   3  130.49    5.26
   3   2   3  117.33    5.28
   4  -2   3   72.90    3.11
  -4  -2  -3   77.48    3.12
   4  -2   3   73.09    3.16
  -4  -2  -3   74.63    3.11
  -4   2  -3   76.16    3.12
   4   2   3   75.48    3.11
   4   2   3   74.27    3.13
  -5  -2  -3    6.52    0.33
  -5  -2  -3    6.79    0.33
   5  -2   3    6.83    0.33
   5  -2   3    6.26    0.38
  -5   2  -3    6.99    0.34
   5   2   3    6.39    0.35
  -5   2  -3    6.71    0.34
   5   2   3    7.11    0.32
  -6  -2  -3   12.81    0.61
   6  -2   3   12.01    0.65
   6  -2   3   13.32    0.61
  -6  -2  -3   13.72    0.60
   6   2   3   13.69    0.62
   6   2   3   13.20    0.59
  -6   2  -3   12.82    0.61
   7  -2   3    1.38    0.16
   7  -2   3    1.27    0.22
  -7  -2  -3    1.27    0.15
   7   2   3    1.29    0.16
  -7   2  -3    1.12    0.14
   7   2   3    1.23    0.13
   8  -2   3    6.00    0.35
   8  -2   3    4.97    0.37
  -8  -2  -3    5.72    0.34
   8   2   3    5.35    0.31
   8   2   3    5.57    0.35
  -8   2  -3    4.92    0.31
  -9  -2  -3    0.65    0.15
   9  -2   3    0.75    0.18
   9  -2   3    0.33    0.19
  -9   2  -3    0.46    0.15
   9   2   3    0.57    0.16
   9   2   3    0.52    0.13
  10  -2   3    3.17    0.32
 -10  -2  -3    2.90    0.26
  10  -2   3    3.20    0.35
  10   2   3    3.24    0.30
 -10   2  -3    3.48    0.29
  10   2   3    2.97    0.26
  11  -2   3   -0.06    0.17
  11  -2   3    0.21    0.19
 -11  -2  -3   -0.03    0.15
  11   2   3    0.28    0.14
 -11   2  -3    0.09    0.16
  11   2   3   -0.14    0.18
  12  -2   3    0.97    0.24
 -12  -2  -3    0.95    0.23
  12  -2   3    0.88    0.26
  12   2   3    0.63    0.24
 -12   2  -3    0.83    0.21
  13   2   3    0.09    0.26
  12  -3  -3    0.16    0.24
 -12  -3   3    0.52    0.19
 -12   3   3    0.38    0.26
  12   3  -3    0.17    0.27
 -12   3   3    0.34    0.17
  11  -3  -3    3.15    0.36
 -11  -3   3    2.83    0.29
 -11   3   3    3.16    0.28
  11   3  -3    3.00    0.38
 -11   3   3    3.16    0.40
 -10  -3   3    2.74    0.28
  10  -3  -3    3.02    0.34
  10   3  -3    2.95    0.32
 -10   3   3    3.28    0.26
 -10   3   3    3.24    0.38
  -9  -3   3    6.24    0.39
   9  -3  -3    6.86    0.44
  -9   3   3    6.72    0.37
  -9   3   3    5.62    0.47
   9   3  -3    5.97    0.42
  -8  -3   3    0.83    0.16
   8  -3  -3    1.59    0.22
   8   3  -3    1.03    0.18
  -8   3   3    1.21    0.15
  -7  -3   3    2.54    0.23
   7  -3  -3    2.44    0.25
   7   3  -3    2.28    0.25
  -7   3   3    2.49    0.19
  -6  -3   3    6.30    0.35
   6  -3  -3    6.55    0.37
   6   3  -3    6.06    0.37
  -6   3   3    6.38    0.32
  -6   3   3    6.64    0.43
  -5  -3   3    2.27    0.18
   5  -3  -3    2.58    0.22
  -5   3   3    2.33    0.16
  -5   3   3    2.57    0.27
   5   3  -3    2.42    0.21
   4  -3  -3    1.91    0.18
  -4  -3   3    1.73    0.15
  -4   3   3    1.23    0.20
  -4   3   3    1.47    0.11
   4   3  -3    1.66    0.16
   4   3  -3    1.24    0.08
   4   3  -3    1.30    0.08
  -3  -3   3   18.82    0.79
   3  -3  -3   18.68    0.76
   3  -3  -3   19.21    0.82
  -3   3   3   17.59    0.76
   3   3  -3   17.33    0.77
   3   3  -3   16.95    0.77
   3   3  -3   16.97    0.80
  -3   3   3   18.18    0.86
  -2  -3   3    5.71    0.29
   2  -3  -3    5.89    0.32
   2   3  -3    5.48    0.30
  -2   3   3    5.78    0.25
  -2   3   3    6.33    0.36
   2   3  -3    5.60    0.28
  -2   3   3    5.79    0.25
  -1  -3   3   99.76    4.06
  -1  -3   3   95.06    4.04
   1  -3  -3   94.42    4.06
  -1   3   3  101.51    4.10
   1   3  -3   97.64    4.06
   1   3  -3   97.18    4.05
   1   3  -3   98.08    4.04
  -1   3   3   98.12    4.01
  -1   3   3   96.43    4.01
   0  -3   3   10.33    0.48
   0  -3  -3   10.29    0.50
   0  -3   3   10.65    0.47
   0  -3  -3   10.15    0.45
   0  -3   3   10.74    0.50
   0   3   3   10.53    0.45
   0   3  -3   10.44    0.48
   0   3   3   10.58    0.52
   0   3  -3   11.30    0.47
   0   3  -3   10.30    0.49
   1  -3   3   95.86    4.06
   1  -3   3   97.22    4.03
  -1  -3  -3  101.30    4.07
  -1  -3  -3   99.25    4.01
  -1  -3  -3   96.15    4.05
  -1   3  -3   95.17    4.03
   1   3   3   95.26    4.05
  -1   3  -3   96.80    4.02
  -1   3  -3   97.92    4.06
   1   3   3   98.77    4.01
  -1   3  -3   94.40    4.02
  -2  -3  -3    5.94    0.28
   2  -3   3    5.82    0.33
   2  -3   3    5.77    0.29
  -2  -3  -3    5.94    0.32
  -2  -3  -3    5.51    0.31
  -2   3  -3    5.89    0.28
  -2   3  -3    6.06    0.28
   2   3   3    5.64    0.30
  -2   3  -3    5.77    0.29
   2   3   3    5.54    0.27
   3  -3   3   19.77    0.81
  -3  -3  -3   17.93    0.80
  -3  -3  -3   17.51    0.83
   3  -3   3   18.09    0.86
  -3  -3  -3   18.10    0.83
  -3   3  -3   18.96    0.80
  -3   3  -3   18.76    0.80
   3   3   3   18.00    0.81
  -4  -3  -3    1.60    0.13
   4  -3   3    1.60    0.15
   4  -3   3    1.29    0.19
  -4  -3  -3    1.72    0.15
   4   3   3    1.70    0.13
  -4   3  -3    1.71    0.14
   5  -3   3    2.48    0.18
  -5  -3  -3    2.45    0.18
  -5  -3  -3    2.51    0.19
   5  -3   3    2.53    0.26
  -5   3  -3    2.52    0.18
   5   3   3    2.67    0.17
   5   3   3    2.44    0.22
  -6  -3  -3    7.04    0.35
   6  -3   3    5.75    0.41
   6  -3   3    6.28    0.34
  -6  -3  -3    6.74    0.34
   6   3   3    6.60    0.32
  -6   3  -3    5.94    0.34
   6   3   3    6.40    0.37
   7  -3   3    2.37    0.21
   7  -3   3    2.40    0.28
  -7  -3  -3    2.36    0.20
   7   3   3    2.34    0.24
  -7   3  -3    2.28    0.21
   7   3   3    2.31    0.17
  -8  -3  -3    1.45    0.19
   8  -3   3    1.24    0.22
   8  -3   3    1.21    0.17
   8   3   3    0.85    0.18
   8   3   3    1.23    0.14
  -8   3  -3    1.05    0.17
   9  -3   3    6.42    0.40
  -9  -3  -3    6.91    0.40
   9  -3   3    6.43    0.50
   9   3   3    6.94    0.37
  -9   3  -3    7.21    0.41
   9   3   3    7.00    0.44
  10  -3   3    2.71    0.37
 -10  -3  -3    3.15    0.30
  10  -3   3    2.86    0.28
  10   3   3    3.34    0.32
  10   3   3    3.08    0.26
 -10   3  -3    3.70    0.29
  11  -3   3    2.94    0.30
  11  -3   3    3.80    0.40
 -11  -3  -3    3.43    0.30
 -11   3  -3    2.86    0.29
  11   3   3    3.17    0.34
  12  -3   3    0.61    0.28
 -12  -3  -3    0.71    0.21
  12   3   3   -0.18    0.21
 -12   3  -3    0.57    0.20
  12  -4  -3   -0.07    0.21
 -12  -4   3    0.16    0.20
  12   4  -3   -0.22    0.24
 -12   4   3    0.21    0.17
 -12   4   3    0.07    0.28
  11  -4  -3    0.92    0.24
 -11  -4   3    0.62    0.19
  11   4  -3    0.53    0.25
 -11   4   3    0.78    0.17
 -11   4   3    0.32    0.27
 -10  -4   3    0.73    0.18
  10  -4  -3    0.57    0.21
 -10   4   3    0.33    0.26
  10   4  -3    0.79    0.24
 -10   4   3    0.90    0.16
   9  -4  -3    0.36    0.18
  -9  -4   3    0.05    0.13
   9   4  -3    0.02    0.18
  -9   4   3    0.40    0.13
  -9   4   3    0.30    0.25
   8  -4  -3    0.98    0.20
  -8  -4   3    0.97    0.17
   8   4  -3    0.82    0.19
  -8   4   3    1.04    0.14
  -8   4   3    1.17    0.29
  -7  -4   3   12.13    0.59
   7  -4  -3   11.99    0.63
  -7   4   3   11.39    0.71
  -7   4   3   11.97    0.56
   7   4  -3   12.28    0.64
   6  -4  -3    1.63    0.21
  -6  -4   3    1.42    0.17
  -6   4   3    1.36    0.13
  -6   4   3    1.25    0.25
   6   4  -3    1.13    0.18
   5  -4  -3    5.04    0.34
  -5  -4   3    5.54    0.31
   5   4  -3    6.31    0.26
  -5   4   3    5.33    0.28
   5   4  -3    5.31    0.26
   5   4  -3    5.71    0.34
  -5   4   3    5.04    0.40
   4  -4  -3   21.86    0.98
  -4  -4   3   21.38    0.95
   4  -4  -3   21.76    0.91
  -4   4   3   22.13    1.05
   4   4  -3   21.59    0.92
   4   4  -3   20.99    0.97
   4   4  -3   20.92    0.92
  -4   4   3   21.29    0.91
   3  -4  -3   92.02    3.93
  -3  -4   3   94.95    3.90
   3   4  -3   93.15    3.90
   3   4  -3   91.99    3.89
  -3   4   3   93.44    3.99
  -3   4   3   93.64    3.87
  -3   4   3   94.58    3.87
   3   4  -3   95.10    3.92
  -2  -4   3   49.52    2.07
   2  -4  -3   48.79    2.11
   2   4  -3   49.59    2.09
   2   4  -3   48.83    2.10
  -2   4   3   48.68    2.04
  -2   4   3   49.41    2.16
  -2   4   3   49.66    2.04
   2   4  -3   50.03    2.10
  -1  -4   3    5.77    0.31
   1  -4  -3    5.60    0.33
  -1  -4   3    6.46    0.32
  -1  -4   3    5.86    0.29
   1   4  -3    5.19    0.31
  -1   4   3    5.42    0.36
  -1   4   3    5.41    0.26
  -1   4   3    5.96    0.26
   0  -4   3    8.41    0.46
   0  -4  -3    8.94    0.46
   0  -4  -3    9.96    0.40
   0  -4   3    8.83    0.42
   0  -4   3    8.83    0.44
   0   4   3    8.50    0.48
   0   4   3    9.02    0.40
  -1  -4  -3    4.94    0.32
   1  -4   3    5.14    0.29
   1  -4   3    5.27    0.33
  -1  -4  -3    5.08    0.25
   1   4   3    5.82    0.25
   1   4   3    5.17    0.33
  -1   4  -3    5.40    0.27
   2  -4   3   50.80    2.19
   2  -4   3   49.94    2.13
  -2  -4  -3   51.04    2.11
  -2  -4  -3   49.35    2.16
   2   4   3   50.89    2.11
   2   4   3   51.38    2.16
  -2   4  -3   50.26    2.12
   3  -4   3   92.72    3.94
   3  -4   3   94.59    4.00
  -3  -4  -3   95.08    3.92
  -3  -4  -3   95.53    3.96
   3   4   3   93.49    3.95
  -3   4  -3   95.24    3.92
  -4  -4  -3   21.63    0.99
   4  -4   3   22.01    0.95
   4  -4   3   20.51    1.02
  -4  -4  -3   22.18    0.94
  -4   4  -3   20.99    0.94
   4   4   3   21.64    0.95
   5  -4   3    5.62    0.40
  -5  -4  -3    5.43    0.30
   5  -4   3    5.27    0.31
  -5   4  -3    5.46    0.30
   5   4   3    5.42    0.29
   5   4   3    5.44    0.35
  -6  -4  -3    1.57    0.17
   6  -4   3    1.48    0.17
   6  -4   3    1.46    0.24
   6   4   3    1.62    0.21
   6   4   3    1.28    0.13
  -6   4  -3    1.35    0.15
  -7  -4  -3   12.65    0.60
   7  -4   3   11.92    0.68
   7  -4   3   12.27    0.59
   7   4   3   12.11    0.63
   7   4   3   11.68    0.55
  -7   4  -3   11.45    0.58
  -8  -4  -3    1.37    0.18
   8  -4   3    0.97    0.17
   8  -4   3    1.36    0.26
   8   4   3    1.17    0.14
   8   4   3    1.23    0.21
  -8   4  -3    1.22    0.17
  -9  -4  -3    0.36    0.14
   9  -4   3    0.15    0.14
   9  -4   3    0.12    0.20
   9   4   3    0.31    0.17
  -9   4  -3    0.31    0.15
   9   4   3    0.08    0.10
  10  -4   3    0.94    0.20
  10  -4   3    0.54    0.26
 -10  -4  -3    0.99    0.19
  10   4   3    0.56    0.20
 -10   4  -3    1.06    0.20
  11  -4   3    0.88    0.29
 -11  -4  -3    0.55    0.18
  11   4   3    0.66    0.24
 -11   4  -3    0.86    0.20
 -12  -4  -3    0.02    0.17
  12  -4   3    0.57    0.29
 -12   4  -3    0.11    0.18
  12   4   3   -0.18    0.19
 -11  -5   3    0.54    0.20
  11  -5  -3    0.90    0.25
 -11   5   3    0.64    0.17
  11   5  -3    0.75    0.27
 -11   5   3    0.38    0.29
 -10  -5   3    0.20    0.18
  10  -5  -3    0.20    0.21
 -10   5   3    0.41    0.14
  10   5  -3    0.29    0.24
 -10   5   3    0.26    0.26
   9  -5  -3    3.02    0.33
  -9  -5   3    2.67    0.27
   9   5  -3    2.95    0.33
  -9   5   3    2.40    0.23
  -9   5   3    3.08    0.41
  -8  -5   3    1.21    0.20
   8  -5  -3    0.98    0.22
   8   5  -3    0.96    0.22
  -8   5   3    1.15    0.29
  -8   5   3    1.11    0.15
  -7  -5   3    0.69    0.16
   7  -5  -3    0.86    0.20
  -7   5   3    0.72    0.25
  -7   5   3    1.14    0.13
   7   5  -3    0.77    0.19
   6  -5  -3    7.17    0.43
  -6  -5   3    7.17    0.39
   6   5  -3    6.15    0.31
   6   5  -3    6.95    0.31
   6   5  -3    6.65    0.42
  -6   5   3    7.11    0.52
  -6   5   3    6.59    0.34
   5  -5  -3   13.61    0.69
  -5  -5   3   13.79    0.64
   5   5  -3   13.46    0.68
  -5   5   3   13.88    0.77
   5   5  -3   13.45    0.61
   5   5  -3   13.37    0.60
  -5   5   3   13.11    0.60
   4  -5  -3   16.02    0.81
  -4  -5   3   17.07    0.78
  -4   5   3   16.30    0.73
   4   5  -3   17.67    0.81
  -4   5   3   16.72    0.73
   4   5  -3   16.93    0.77
  -4   5   3   17.35    0.89
   4   5  -3   17.48    0.76
  -3  -5   3    1.23    0.14
   3  -5  -3    1.26    0.18
   3   5  -3    1.32    0.17
  -3   5   3    1.27    0.11
   3   5  -3    1.12    0.16
  -3   5   3    1.16    0.10
   3   5  -3    1.32    0.16
  -3   5   3    1.26    0.24
  -2  -5   3    2.00    0.18
   2  -5  -3    1.89    0.22
   2   5  -3    1.78    0.21
   2   5  -3    1.71    0.20
  -2   5   3    2.15    0.27
  -2   5   3    2.09    0.13
  -2   5   3    2.22    0.13
  -1  -5   3    3.80    0.29
   1  -5  -3    3.67    0.29
  -1  -5   3    4.12    0.25
  -1   5   3    4.09    0.21
  -1   5   3    4.49    0.21
   1   5  -3    4.53    0.30
  -1   5   3    4.09    0.33
   0  -5   3   76.13    3.16
   0  -5  -3   72.92    3.14
   0  -5  -3   74.77    3.21
   0  -5   3   78.05    3.20
   0  -5   3   76.39    3.22
   0   5   3   75.39    3.25
   0   5   3   77.10    3.14
   1  -5   3    3.76    0.30
   1  -5   3    4.21    0.28
  -1  -5  -3    4.43    0.31
  -1  -5  -3    4.26    0.22
  -1   5  -3    4.22    0.24
   1   5   3    3.84    0.30
   1   5   3    3.83    0.21
  -2  -5  -3    1.58    0.20
  -2  -5  -3    2.14    0.16
   2  -5   3    2.06    0.20
   2  -5   3    1.89    0.25
   2   5   3    1.76    0.20
  -2   5  -3    2.38    0.17
  -3  -5  -3    1.18    0.18
   3  -5   3    1.45    0.22
  -3  -5  -3    1.37    0.14
   3  -5   3    1.24    0.16
   3   5   3    1.45    0.18
  -3   5  -3    1.22    0.13
   4  -5   3   17.48    0.87
   4  -5   3   16.95    0.79
  -4  -5  -3   17.40    0.77
  -4  -5  -3   17.23    0.82
   4   5   3   16.91    0.79
  -4   5  -3   16.24    0.76
   5  -5   3   13.48    0.66
   5  -5   3   14.14    0.75
  -5  -5  -3   13.64    0.65
  -5   5  -3   13.72    0.64
   5   5   3   13.56    0.70
   5   5   3   14.37    0.65
   6  -5   3    7.15    0.41
   6  -5   3    6.68    0.49
  -6  -5  -3    7.31    0.40
   6   5   3    7.47    0.46
  -6   5  -3    6.87    0.38
   6   5   3    6.59    0.37
  -7  -5  -3    0.64    0.15
   7  -5   3    0.73    0.17
   7  -5   3    0.57    0.23
  -7   5  -3    0.90    0.15
   7   5   3    0.82    0.19
   7   5   3    0.74    0.12
  -8  -5  -3    0.83    0.17
   8  -5   3    1.13    0.19
   8  -5   3    1.48    0.30
   8   5   3    0.95    0.21
  -8   5  -3    1.28    0.18
   8   5   3    0.97    0.13
   9  -5   3    3.07    0.41
  -9  -5  -3    2.50    0.26
   9  -5   3    2.74    0.29
   9   5   3    2.20    0.30
  -9   5  -3    2.83    0.26
  10  -5   3    0.54    0.26
 -10  -5  -3    0.33    0.16
  10  -5   3    0.52    0.29
 -10   5  -3    0.58    0.16
  10   5   3    0.43    0.22
  11  -5   3    0.54    0.28
 -11  -5  -3    0.87    0.22
  11   5   3    0.43    0.25
 -11   5  -3    0.61    0.18
  10  -6  -3    0.96    0.26
 -10  -6   3    0.69    0.23
  10   6  -3    0.44    0.23
 -10   6   3    0.78    0.16
 -10   6   3    1.13    0.36
   9  -6  -3    0.47    0.22
  -9  -6   3    0.26    0.17
  -9   6   3    0.50    0.27
   9   6  -3    0.12    0.20
  -9   6   3    0.23    0.12
   8  -6  -3    1.56    0.27
  -8  -6   3    2.00    0.24
  -8   6   3    2.15    0.20
  -8   6   3    2.43    0.40
   8   6  -3    2.17    0.30
   7  -6  -3    4.79    0.39
  -7  -6   3    4.86    0.33
  -7   6   3    4.52    0.28
  -7   6   3    4.60    0.50
   7   6  -3    4.93    0.38
   6  -6  -3   12.23    0.67
  -6  -6   3   12.90    0.63
   6   6  -3   11.63    0.55
  -6   6   3   12.55    0.57
   6   6  -3   12.68    0.67
  -6   6   3   11.51    0.76
  -5  -6   3    0.46    0.16
   5  -6  -3    0.83    0.20
   5   6  -3    0.76    0.13
  -5   6   3    0.70    0.25
   5   6  -3    0.84    0.19
  -5   6   3    0.50    0.10
   4  -6  -3    1.80    0.24
  -4  -6   3    1.47    0.19
  -4   6   3    1.59    0.14
   4   6  -3    1.30    0.18
  -4   6   3    1.17    0.28
   4   6  -3    1.43    0.23
   3  -6  -3    3.43    0.31
  -3  -6   3    3.25    0.24
  -3   6   3    3.39    0.37
  -3   6   3    3.19    0.19
  -3   6   3    3.05    0.18
   3   6  -3    2.45    0.26
   3   6  -3    2.92    0.30
  -2  -6   3    2.29    0.20
   2  -6  -3    1.89    0.24
  -2   6   3    1.93    0.14
  -2   6   3    1.61    0.13
  -2   6   3    1.82    0.27
   2   6  -3    1.81    0.24
  -1  -6   3    0.70    0.13
  -1  -6   3    0.80    0.17
   1  -6  -3    0.72    0.17
   1   6  -3    0.49    0.18
  -1   6   3    0.82    0.09
  -1   6   3    0.74    0.09
  -1   6   3    0.62    0.20
   0  -6  -3    0.01    0.14
   0  -6   3    0.02    0.13
   0  -6  -3    0.13    0.07
   0  -6   3    0.10    0.10
   0   6  -3   -0.05    0.13
   0   6   3    0.39    0.17
  -1  -6  -3    0.75    0.10
   1  -6   3    0.68    0.16
  -1  -6  -3    0.60    0.17
  -1   6  -3    0.78    0.12
   1   6   3    0.76    0.19
   2  -6   3    1.86    0.21
  -2  -6  -3    1.54    0.23
  -2  -6  -3    2.21    0.17
   2  -6   3    1.54    0.24
  -2   6  -3    1.77    0.16
   2   6   3    1.73    0.23
  -3  -6  -3    2.99    0.21
   3  -6   3    3.04    0.26
  -3  -6  -3    3.06    0.29
   3  -6   3    2.86    0.33
   3   6   3    3.15    0.28
  -3   6  -3    3.25    0.22
  -4  -6  -3    1.59    0.23
   4  -6   3    1.40    0.26
   4  -6   3    1.44    0.20
  -4  -6  -3    1.65    0.17
   4   6   3    1.88    0.22
  -4   6  -3    1.67    0.17
  -5  -6  -3    0.93    0.14
   5  -6   3    0.64    0.17
   5  -6   3    0.61    0.22
  -5   6  -3    0.66    0.13
   5   6   3    0.45    0.18
   5   6   3    0.66    0.15
   6  -6   3   12.09    0.63
   6  -6   3   12.92    0.76
  -6  -6  -3   11.63    0.60
  -6   6  -3   12.90    0.61
   6   6   3   11.80    0.59
   6   6   3   12.48    0.66
   7  -6   3    4.48    0.47
   7  -6   3    5.39    0.37
  -7  -6  -3    4.92    0.34
   7   6   3    4.93    0.30
  -7   6  -3    5.16    0.33
   7   6   3    4.94    0.42
   8  -6   3    2.23    0.26
  -8  -6  -3    2.20    0.25
   8  -6   3    1.97    0.34
  -8   6  -3    2.04    0.22
   8   6   3    2.12    0.29
   9  -6   3    0.37    0.19
   9  -6   3    0.42    0.25
  -9  -6  -3    0.31    0.18
   9   6   3    0.45    0.23
  -9   6  -3    0.54    0.16
 -10  -6  -3    0.93    0.21
  10  -6   3    0.54    0.27
 -10   6  -3    0.81    0.19
  10   6   3    0.54    0.24
  -9  -7   3    0.38    0.21
   9  -7  -3    0.73    0.24
  -9   7   3    0.81    0.33
   9   7  -3    0.44    0.26
   8  -7  -3    0.59    0.23
  -8  -7   3    0.19    0.19
  -8   7   3    0.73    0.31
   8   7  -3    0.70    0.25
  -7  -7   3    0.74    0.18
   7  -7  -3    0.72    0.22
  -7   7   3    0.93    0.33
   7   7  -3    0.69    0.22
   6  -7  -3    0.71    0.23
  -6  -7   3    0.82    0.19
   6   7  -3    0.85    0.23
  -6   7   3    0.46    0.28
   5  -7  -3    1.38    0.26
  -5  -7   3    1.40    0.21
  -5   7   3    1.50    0.14
   5   7  -3    1.42    0.24
   5   7  -3    1.44    0.19
  -5   7   3    1.24    0.30
  -4  -7   3    3.26    0.28
   4  -7  -3    3.12    0.34
   4   7  -3    3.45    0.32
  -4   7   3    3.10    0.41
   4   7  -3    3.19    0.29
  -4   7   3    3.00    0.20
  -3  -7   3    2.89    0.26
   3  -7  -3    3.36    0.34
   3   7  -3    3.42    0.31
  -3   7   3    3.12    0.40
   3   7  -3    3.43    0.33
  -3   7   3    2.89    0.19
  -2  -7   3    1.61    0.18
   2  -7  -3    1.56    0.25
  -2   7   3    1.39    0.13
   2   7  -3    1.19    0.23
  -2   7   3    1.05    0.30
  -1  -7   3    6.17    0.43
  -1  -7   3    6.38    0.36
   1  -7  -3    6.20    0.44
   1   7  -3    6.33    0.46
  -1   7   3    6.78    0.52
  -1   7   3    6.36    0.32
   0  -7   3    3.92    0.26
   0  -7   3    3.73    0.33
   0  -7  -3    3.50    0.23
   0  -7  -3    3.32    0.32
   0   7   3    3.89    0.39
   0   7  -3    3.37    0.36
  -1  -7  -3    6.46    0.46
  -1  -7  -3    6.45    0.34
   1  -7   3    6.51    0.42
  -1   7  -3    6.72    0.36
  -1   7  -3    6.58    0.51
   1   7   3    5.96    0.45
   2  -7   3    1.31    0.22
  -2  -7  -3    1.54    0.24
  -2  -7  -3    1.48    0.16
   2   7   3    1.66    0.26
  -2   7  -3    1.44    0.16
  -2   7  -3    1.27    0.30
  -3  -7  -3    3.34    0.24
  -3  -7  -3    3.63    0.36
   3  -7   3    3.01    0.30
  -3   7  -3    3.06    0.23
   3   7   3    3.33    0.32
  -4  -7  -3    2.95    0.33
  -4  -7  -3    3.41    0.26
   4  -7   3    3.09    0.38
   4  -7   3    3.39    0.32
   4   7   3    3.09    0.31
  -4   7  -3    3.46    0.26
  -5  -7  -3    1.49    0.19
   5  -7   3    1.60    0.23
   5  -7   3    1.12    0.26
  -5   7  -3    1.64    0.19
   5   7   3    1.40    0.24
   5   7   3    1.33    0.20
   6  -7   3    0.80    0.20
   6  -7   3    0.73    0.26
  -6  -7  -3    0.85    0.18
  -6   7  -3    0.78    0.16
   6   7   3    0.68    0.21
   6   7   3    0.65    0.16
  -7  -7  -3    0.55    0.18
   7  -7   3    1.29    0.29
   7  -7   3    0.94    0.21
  -7   7  -3    0.68    0.16
   7   7   3    0.83    0.24
   8  -7   3    0.40    0.28
   8  -7   3    0.46    0.21
  -8  -7  -3    0.38    0.17
  -8   7  -3    0.64    0.17
   8   7   3    0.57    0.25
   9  -7   3    0.39    0.30
  -9  -7  -3    0.26    0.18
  -9   7  -3    0.58    0.16
   9   7   3    0.21    0.22
  -7  -8   3   -0.10    0.18
   7  -8  -3    0.25    0.23
   7   8  -3    0.27    0.25
  -7   8   3    0.46    0.31
   6  -8  -3    2.51    0.35
  -6  -8   3    2.77    0.29
  -6   8   3    3.55    0.48
   6   8  -3    3.09    0.36
   5  -8  -3    0.89    0.25
  -5  -8   3    1.33    0.22
   5   8  -3    1.39    0.26
  -5   8   3    1.26    0.33
   4  -8  -3    2.60    0.32
  -4  -8   3    2.75    0.27
   4   8  -3    2.93    0.30
   4   8  -3    2.43    0.30
  -4   8   3    2.66    0.42
   3  -8  -3    2.73    0.33
  -3  -8   3    2.27    0.24
   3   8  -3    1.77    0.28
  -3   8   3    1.88    0.36
   3   8  -3    2.47    0.31
   2  -8  -3    7.94    0.53
  -2  -8   3    8.12    0.47
  -2   8   3    9.01    0.43
  -2   8   3    8.13    0.64
   2   8  -3    8.59    0.54
   2   8  -3    8.38    0.56
  -1  -8   3    1.43    0.19
  -1  -8   3    1.17    0.25
   1  -8  -3    1.28    0.27
  -1   8   3    1.40    0.14
  -1   8   3    1.32    0.30
   1   8  -3    1.57    0.28
   0  -8   3    0.21    0.19
   0  -8  -3    0.02    0.19
   0   8   3   -0.03    0.19
   0   8   3    0.08    0.10
   0   8  -3    0.05    0.22
  -1  -8  -3    1.53    0.16
  -1  -8  -3    1.12    0.25
   1  -8   3    1.13    0.23
   1   8   3    1.27    0.27
  -1   8  -3    1.37    0.30
  -1   8  -3    1.24    0.18
   2  -8   3    8.40    0.52
  -2  -8  -3    7.97    0.57
  -2  -8  -3    8.44    0.44
  -2   8  -3    8.68    0.45
  -2   8  -3    9.11    0.63
   2   8   3    8.23    0.56
  -3  -8  -3    2.36    0.31
  -3  -8  -3    2.57    0.24
   3  -8   3    2.25    0.28
   3   8   3    2.19    0.30
  -3   8  -3    3.20    0.45
  -3   8  -3    2.74    0.24
  -4  -8  -3    3.23    0.37
  -4  -8  -3    2.69    0.25
   4  -8   3    2.70    0.30
   4   8   3    2.55    0.30
  -4   8  -3    2.62    0.25
  -4   8  -3    1.94    0.39
  -5  -8  -3    1.38    0.20
   5  -8   3    1.01    0.23
  -5   8  -3    0.89    0.33
   5   8   3    1.37    0.23
   5   8   3    1.02    0.24
  -5   8  -3    0.97    0.17
  -6  -8  -3    2.90    0.28
   6  -8   3    3.22    0.34
  -6   8  -3    2.32    0.24
  -6   8  -3    2.20    0.43
   6   8   3    2.97    0.36
   7  -8   3    0.21    0.22
  -7  -8  -3    0.12    0.17
   7   8   3    0.38    0.26
  -7   8  -3    0.34    0.15
  -5  -9   3    0.52    0.19
   5  -9  -3    0.01    0.22
   5   9  -3    0.22    0.25
  -5   9   3    0.51    0.30
  -4  -9   3    0.10    0.17
   4  -9  -3    0.05    0.23
  -4   9   3    0.23    0.26
   4   9  -3    0.14    0.20
  -3  -9   3    0.79    0.20
   3  -9  -3    1.00    0.27
   3   9  -3    0.48    0.24
  -3   9   3    0.49    0.28
   3   9  -3    0.74    0.25
   2  -9  -3    0.04    0.22
  -2  -9   3    0.01    0.16
  -2   9   3    0.28    0.28
   2   9  -3    0.11    0.21
   2   9  -3    0.15    0.19
   1  -9  -3    0.40    0.23
  -1  -9   3   -0.19    0.14
  -1   9   3   -0.09    0.21
   1   9  -3    0.01    0.21
   0  -9  -3    3.09    0.38
   0  -9   3    2.78    0.33
   0   9   3    3.04    0.40
   0   9  -3    3.16    0.42
   0   9  -3    2.81    0.25
  -1  -9  -3    0.02    0.23
   1  -9   3   -0.15    0.19
   1   9   3   -0.19    0.22
  -1   9  -3    0.24    0.14
  -1   9  -3    0.10    0.25
  -2  -9  -3    0.29    0.22
   2  -9   3    0.30    0.22
  -2   9  -3    0.11    0.29
   2   9   3    0.30    0.24
  -2   9  -3    0.28    0.14
   3  -9   3    0.90    0.24
  -3  -9  -3    0.96    0.27
  -3   9  -3    0.40    0.28
  -3   9  -3    0.65    0.16
   3   9   3    0.83    0.24
   4  -9   3    0.06    0.19
  -4  -9  -3   -0.18    0.14
  -4   9  -3   -0.05    0.13
   4   9   3   -0.06    0.20
  -4   9  -3    0.04    0.28
  -5  -9  -3    0.47    0.17
   5  -9   3    0.33    0.21
   5   9   3   -0.03    0.22
  -5   9  -3    0.65    0.33
  13   0  -4    0.57    0.36
 -13   0   4    0.89    0.22
 -12   0   4    0.01    0.16
  12   0  -4   -0.03    0.30
 -11   0   4    1.02    0.18
  11   0  -4    0.39    0.30
 -11   0   4    1.08    0.21
  10   0  -4   -0.14    0.21
 -10   0   4    0.12    0.12
 -10   0   4    0.15    0.15
  -9   0   4    2.24    0.22
   9   0  -4    1.32    0.30
  -9   0   4    2.01    0.20
  -8   0   4   12.75    0.63
  -8   0   4   13.03    0.61
  -7   0   4   17.47    0.80
  -7   0   4   18.09    0.81
  -7   0   4   18.68    0.83
  -6   0   4   14.25    0.66
  -6   0   4   14.11    0.64
  -6   0   4   14.34    0.64
  -5   0   4    1.15    0.11
  -5   0   4    0.96    0.10
   5   0  -4    0.46    0.13
  -5   0   4    0.88    0.12
  -4   0   4    0.90    0.09
  -4   0   4    1.01    0.11
   4   0  -4    0.67    0.13
   4   0  -4    1.20    0.10
  -4   0   4    1.03    0.10
  -3   0   4    3.34    0.19
   3   0  -4    3.53    0.18
  -3   0   4    3.26    0.20
  -3   0   4    3.63    0.18
   2   0  -4  782.07   32.19
  -2   0   4  727.93   32.19
   2   0  -4  834.01   32.24
  -1   0   4    2.24    0.11
   1   0  -4    1.72    0.14
   1   0  -4    2.40    0.11
  -1   0   4    2.46    0.12
   1   0  -4    2.38    0.12
   0   0   4    1.30    0.09
   0   0  -4    1.14    0.07
   0   0   4    1.24    0.08
   0   0  -4    1.15    0.07
   0   0  -4    1.19    0.08
   0   0  -4    1.23    0.08
   1   0   4    2.30    0.11
  -1   0  -4    2.37    0.11
  -1   0  -4    2.31    0.12
   1   0   4    2.36    0.13
   1   0   4    2.37    0.12
  -2   0  -4  719.73   35.16
   2   0   4  794.84   35.18
  -2   0  -4  952.30   35.24
  -2   0  -4  895.26   35.15
   2   0   4  915.16   35.16
   2   0   4  847.83   35.21
   3   0   4    3.50    0.20
   3   0   4    3.34    0.17
   3   0   4    3.34    0.17
  -3   0  -4    3.62    0.19
   3   0   4    3.15    0.18
  -3   0  -4    3.67    0.19
  -4   0  -4    1.10    0.10
   4   0   4    1.05    0.11
   4   0   4    1.05    0.09
  -4   0  -4    0.96    0.10
  -5   0  -4    0.92    0.10
   5   0   4    0.84    0.09
  -5   0  -4    1.19    0.12
   6   0   4   14.06    0.67
  -6   0  -4   15.24    0.68
   6   0   4   15.19    0.66
  -6   0  -4   13.81    0.66
  -7   0  -4   17.70    0.81
   7   0   4   18.56    0.83
   7   0   4   17.78    0.83
   8   0   4   12.14    0.64
  -8   0  -4   12.66    0.62
   8   0   4   13.52    0.64
   9   0   4    1.68    0.21
  -9   0  -4    2.06    0.21
   9   0   4    1.29    0.23
  10   0   4   -0.07    0.16
 -10   0  -4    0.01    0.12
  10   0   4   -0.19    0.14
 -11   0  -4    1.21    0.21
  11   0   4    0.68    0.25
  11   0   4    1.03    0.22
  12   0   4   -0.04    0.19
  12   0   4    0.56    0.26
 -12   0  -4    0.11    0.18
 -13   0  -4    0.52    0.21
  13   0   4    0.67    0.32
  13  -1  -4    0.31    0.31
 -13  -1   4    0.05    0.20
  13   1  -4    0.51    0.32
 -13   1   4    0.19    0.16
  12  -1  -4    0.46    0.31
 -12  -1   4    0.25    0.18
  12   1  -4    0.01    0.26
 -12   1   4    0.58    0.17
 -11  -1   4    1.07    0.21
  11  -1  -4    1.20    0.34
  11   1  -4    0.77    0.29
 -11   1   4    0.86    0.22
 -11   1   4    1.06    0.20
 -10  -1   4    1.69    0.20
 -10  -1   4    1.76    0.19
  10  -1  -4    1.49    0.32
 -10   1   4    1.71    0.21
 -10   1   4    2.06    0.26
  10   1  -4    1.65    0.31
   9  -1  -4    1.34    0.30
  -9  -1   4    1.16    0.15
  -9  -1   4    1.32    0.17
  -9   1   4    1.24    0.15
  -9   1   4    1.33    0.21
   9   1  -4    0.74    0.22
  -8  -1   4   13.37    0.53
   8  -1  -4    9.17    0.64
  -8  -1   4   11.80    0.57
  -8  -1   4   12.15    0.55
  -8   1   4   12.05    0.57
  -8   1   4   12.56    0.63
   8   1  -4   10.81    0.65
  -7  -1   4    7.53    0.36
   7  -1  -4    6.37    0.48
  -7  -1   4    7.99    0.34
  -7  -1   4    7.20    0.38
   7   1  -4    7.14    0.44
  -7   1   4    7.93    0.44
  -7   1   4    7.45    0.38
  -6  -1   4    9.23    0.39
  -6  -1   4    9.31    0.43
   6  -1  -4    7.50    0.51
  -6  -1   4    8.82    0.41
  -6   1   4    9.20    0.48
  -6   1   4    8.52    0.42
   6   1  -4    9.35    0.48
  -5  -1   4    3.22    0.20
   5  -1  -4    2.46    0.29
  -5  -1   4    2.69    0.16
  -5   1   4    3.14    0.18
  -5   1   4    3.13    0.23
   5   1  -4    3.58    0.24
  -5   1   4    2.99    0.21
   4  -1  -4   46.50    1.95
   4  -1  -4   44.33    2.01
  -4  -1   4   46.53    1.96
  -4  -1   4   46.93    1.93
  -4  -1   4   49.08    1.94
  -4   1   4   44.86    1.95
  -4   1   4   46.23    1.98
  -4   1   4   46.75    2.00
   4   1  -4   49.52    1.99
   3  -1  -4  158.91    6.61
  -3  -1   4  157.91    6.62
   3  -1  -4  162.24    6.65
  -3  -1   4  175.91    6.61
  -3   1   4  157.10    6.64
   3   1  -4  145.79    6.60
  -3   1   4  160.45    6.61
   3   1  -4  163.91    6.64
  -3   1   4  162.28    6.65
  -2  -1   4  393.51   15.05
   2  -1  -4  348.12   15.03
   2  -1  -4  418.01   15.05
  -2  -1   4  352.21   15.13
   2  -1  -4  346.32   15.13
  -2   1   4  335.19   15.03
   2   1  -4  385.71   15.04
  -2   1   4  400.44   15.05
   2   1  -4  326.41   15.05
   2   1  -4  343.98   15.14
  -1  -1   4   88.10    3.51
   1  -1  -4   87.11    3.53
   1  -1  -4   81.01    3.52
   1  -1  -4   85.20    3.50
  -1  -1   4   84.65    3.51
  -1  -1   4   84.39    3.50
  -1   1   4   80.82    3.49
  -1   1   4   85.77    3.53
   1   1  -4   85.27    3.50
   1   1  -4   87.00    3.51
   0  -1  -4    8.44    0.36
   0  -1  -4    8.38    0.39
   0  -1   4    8.37    0.37
   0  -1   4    8.49    0.38
   0  -1   4    8.81    0.37
   0   1   4    8.46    0.36
   0   1   4    8.43    0.38
   0   1  -4    8.73    0.37
   0   1  -4    8.58    0.38
   0   1   4    8.91    0.39
  -1  -1  -4   86.53    3.54
   1  -1   4   86.23    3.54
  -1  -1  -4   84.35    3.53
  -1  -1  -4   84.31    3.52
   1   1   4   86.24    3.52
  -1   1  -4   86.53    3.52
  -1   1  -4   81.03    3.53
  -1   1  -4   83.36    3.53
   1   1   4   81.83    3.53
  -1   1  -4   94.58    3.53
   1   1   4   83.97    3.53
  -2  -1  -4  334.18   13.92
  -2  -1  -4  332.98   13.88
  -2  -1  -4  329.37   13.93
   2  -1   4  332.85   13.91
   2   1   4  345.52   13.92
  -2   1  -4  347.23   13.89
   2   1   4  328.03   13.84
   2   1   4  344.00   13.86
  -3  -1  -4  158.01    6.56
  -3  -1  -4  162.67    6.57
   3  -1   4  156.34    6.59
   3  -1   4  154.79    6.57
  -3   1  -4  171.60    6.58
   3   1   4  155.94    6.57
   3   1   4  155.29    6.57
  -3   1  -4  157.27    6.57
  -3   1  -4  157.66    6.58
   3   1   4  162.04    6.57
  -4  -1  -4   46.23    1.98
   4  -1   4   46.09    2.00
  -4  -1  -4   49.80    1.98
  -4   1  -4   48.66    1.96
  -4   1  -4   46.14    1.98
   4   1   4   46.54    1.98
   4   1   4   47.04    1.98
   4   1   4   46.37    1.98
  -5  -1  -4    4.13    0.20
  -5  -1  -4    3.22    0.20
   5  -1   4    2.38    0.24
   5  -1   4    3.34    0.23
  -5   1  -4    3.02    0.20
   5   1   4    3.36    0.20
  -5   1  -4    3.46    0.18
   5   1   4    3.28    0.20
  -6  -1  -4    9.27    0.45
   6  -1   4    9.37    0.48
   6   1   4    9.02    0.44
  -6   1  -4    9.65    0.43
  -6   1  -4    9.00    0.44
   6   1   4    8.81    0.44
   7  -1   4    7.11    0.42
  -7  -1  -4    7.55    0.39
  -7   1  -4    7.61    0.39
   7   1   4    7.65    0.39
   7   1   4    7.42    0.39
   8  -1   4   13.00    0.65
  -8  -1  -4   12.37    0.60
   8   1   4   11.80    0.60
   8   1   4   12.52    0.61
  -8   1  -4   12.91    0.61
  -9  -1  -4    1.26    0.19
   9  -1   4    1.39    0.23
   9  -1   4    1.21    0.23
   9   1   4    1.47    0.20
   9   1   4    1.40    0.19
  -9   1  -4    1.41    0.19
  10  -1   4    1.30    0.26
 -10  -1  -4    1.59    0.20
  10  -1   4    1.82    0.26
 -10   1  -4    1.85    0.22
  10   1   4    1.86    0.23
  10   1   4    2.09    0.25
  11  -1   4    0.81    0.23
  11  -1   4    1.24    0.29
 -11  -1  -4    1.32    0.20
  11   1   4    1.52    0.22
  11   1   4    0.95    0.24
 -11   1  -4    1.64    0.22
  12  -1   4    0.65    0.24
 -12  -1  -4    0.72    0.20
  12  -1   4    0.33    0.25
  12   1   4    0.24    0.23
  12   1   4    0.50    0.19
 -12   1  -4    0.36    0.18
  13  -1   4   -0.18    0.20
 -13  -1  -4    0.03    0.17
  13   1   4    0.19    0.25
 -13   1  -4    0.11    0.16
  12  -2  -4    2.22    0.34
 -12  -2   4    1.57    0.26
  12   2  -4    1.21    0.34
 -12   2   4    1.59    0.31
 -12   2   4    1.74    0.24
 -11  -2   4    0.75    0.19
  11  -2  -4    0.96    0.28
 -11   2   4    0.89    0.26
  11   2  -4    0.50    0.27
 -11   2   4    0.97    0.19
  10  -2  -4    1.42    0.27
 -10  -2   4    0.74    0.18
 -10   2   4    1.16    0.17
  10   2  -4    0.53    0.24
 -10   2   4    0.77    0.23
  -9  -2   4    1.69    0.20
   9  -2  -4    1.52    0.26
  -9   2   4    1.54    0.18
   9   2  -4    1.67    0.26
  -9   2   4    1.43    0.26
  -8  -2   4    3.97    0.27
   8  -2  -4    4.02    0.35
   8   2  -4    3.57    0.32
  -8   2   4    3.72    0.35
  -8   2   4    3.64    0.25
  -7  -2   4    5.61    0.32
   7  -2  -4    5.95    0.38
  -7   2   4    5.56    0.30
   7   2  -4    5.37    0.36
  -7   2   4    5.74    0.40
   6  -2  -4   54.33    2.31
  -6  -2   4   51.98    2.27
  -6   2   4   54.02    2.33
   6   2  -4   55.09    2.29
  -6   2   4   52.72    2.25
  -5  -2   4    4.50    0.26
  -5   2   4    4.46    0.33
  -5   2   4    4.60    0.24
   5   2  -4    4.97    0.29
   4  -2  -4   31.29    1.33
  -4  -2   4   29.68    1.30
   4  -2  -4   30.07    1.28
  -4   2   4   30.99    1.28
   4   2  -4   29.72    1.31
  -4   2   4   31.07    1.36
  -3  -2   4    1.66    0.12
   3  -2  -4    1.61    0.10
   3  -2  -4    1.88    0.15
  -3   2   4    1.81    0.18
   3   2  -4    1.76    0.15
   3   2  -4    1.55    0.08
  -3   2   4    1.64    0.10
  -2  -2   4   18.46    0.81
  -2  -2   4   18.45    0.80
   2  -2  -4   18.62    0.78
   2  -2  -4   18.82    0.86
  -2  -2   4   19.04    0.82
   2  -2  -4   18.83    0.83
   2   2  -4   18.19    0.81
   2   2  -4   19.25    0.82
  -2   2   4   19.18    0.86
  -2   2   4   18.97    0.83
  -2   2   4   18.99    0.78
   2   2  -4   19.19    0.79
  -1  -2   4   32.96    1.42
  -1  -2   4   33.28    1.41
  -1  -2   4   34.96    1.42
   1  -2  -4   33.17    1.43
  -1   2   4   34.26    1.45
   1   2  -4   34.67    1.41
   1   2  -4   32.87    1.41
   1   2  -4   32.95    1.41
   0  -2  -4   22.36    0.96
   0  -2  -4   22.32    0.92
   0  -2   4   22.12    0.96
   0  -2   4   22.17    0.94
   0   2   4   21.47    0.97
   0   2  -4   22.03    0.94
   0   2   4   21.87    0.92
   0   2  -4   23.40    0.94
   0   2  -4   21.35    0.95
   0   2  -4   22.00    0.94
  -1  -2  -4   34.01    1.44
  -1  -2  -4   33.25    1.39
   1  -2   4   33.55    1.40
  -1  -2  -4   32.41    1.42
   1  -2   4   33.12    1.43
  -1   2  -4   33.96    1.40
   1   2   4   34.19    1.39
   1   2   4   33.72    1.42
  -1   2  -4   33.02    1.41
  -1   2  -4   33.91    1.42
   1   2   4   33.74    1.43
  -1   2  -4   33.10    1.40
  -2  -2  -4   18.57    0.82
  -2  -2  -4   18.54    0.82
  -2  -2  -4   18.90    0.79
   2  -2   4   19.24    0.80
   2  -2   4   18.32    0.83
   2  -2   4   18.31    0.79
  -2   2  -4   18.86    0.79
   2   2   4   18.43    0.81
   2   2   4   18.64    0.82
  -2   2  -4   18.45    0.80
   2   2   4   18.64    0.79
  -2   2  -4   18.68    0.82
  -3  -2  -4    1.91    0.16
   3  -2   4    1.61    0.16
  -3  -2  -4    1.92    0.14
  -3  -2  -4    1.59    0.12
   3  -2   4    1.84    0.11
   3   2   4    1.67    0.14
  -3   2  -4    1.76    0.11
  -3   2  -4    1.93    0.14
   3   2   4    1.82    0.12
   3   2   4    1.69    0.13
  -4  -2  -4   30.18    1.29
   4  -2   4   29.44    1.33
   4  -2   4   29.16    1.27
  -4  -2  -4   31.42    1.30
   4   2   4   30.52    1.29
  -4   2  -4   30.99    1.29
   4   2   4   30.37    1.30
   5  -2   4    4.50    0.31
  -5  -2  -4    4.84    0.27
   5  -2   4    4.99    0.26
  -5  -2  -4    5.36    0.27
  -5   2  -4    4.86    0.27
   5   2   4    4.60    0.28
   5   2   4    4.70    0.26
  -5   2  -4    5.84    0.27
  -6  -2  -4   53.82    2.29
   6  -2   4   54.91    2.28
   6  -2   4   53.58    2.34
   6   2   4   54.03    2.30
  -6   2  -4   56.45    2.28
   6   2   4   53.90    2.28
  -6   2  -4   53.14    2.29
   7  -2   4    6.14    0.40
   7  -2   4    5.65    0.32
  -7  -2  -4    5.33    0.32
   7   2   4    5.68    0.34
  -7   2  -4    5.63    0.32
   7   2   4    5.99    0.31
  -8  -2  -4    3.37    0.25
   8  -2   4    3.58    0.34
   8  -2   4    4.05    0.28
  -8   2  -4    3.52    0.26
   8   2   4    3.59    0.27
   8   2   4    3.37    0.23
  -9  -2  -4    1.22    0.18
   9  -2   4    1.65    0.21
   9  -2   4    1.57    0.26
   9   2   4    1.83    0.19
  -9   2  -4    0.93    0.17
   9   2   4    1.66    0.21
  10  -2   4    0.84    0.23
 -10  -2  -4    0.82    0.18
  10  -2   4    1.03    0.20
  10   2   4    0.98    0.19
  10   2   4    0.83    0.17
 -10   2  -4    1.26    0.20
  11  -2   4    0.89    0.25
  11  -2   4    0.82    0.21
 -11  -2  -4    1.38    0.22
  11   2   4    1.13    0.20
 -11   2  -4    1.15    0.21
  11   2   4    0.94    0.22
  12  -2   4    1.23    0.30
 -12  -2  -4    1.79    0.25
  12  -2   4    2.13    0.32
 -12   2  -4    1.57    0.23
  12   2   4    1.66    0.29
  12  -3  -4    2.32    0.35
 -12  -3   4    2.32    0.28
  12   3  -4    1.81    0.36
 -12   3   4    2.22    0.37
 -12   3   4    2.15    0.26
 -11  -3   4    0.41    0.17
  11  -3  -4    0.75    0.25
 -11   3   4    0.42    0.25
 -11   3   4    0.37    0.16
  11   3  -4    0.66    0.24
 -10  -3   4    2.39    0.25
  10  -3  -4    2.92    0.33
 -10   3   4    2.69    0.36
 -10   3   4    2.35    0.23
  10   3  -4    2.28    0.30
  -9  -3   4    2.76    0.26
   9  -3  -4    3.20    0.33
   9   3  -4    2.76    0.31
  -9   3   4    2.68    0.34
  -9   3   4    2.92    0.23
   8  -3  -4    1.12    0.21
  -8  -3   4    1.21    0.17
  -8   3   4    1.27    0.25
   8   3  -4    0.75    0.17
  -8   3   4    1.01    0.14
  -7  -3   4    0.29    0.11
   7  -3  -4    0.16    0.14
   7   3  -4    0.11    0.13
  -7   3   4    0.20    0.18
  -7   3   4    0.03    0.08
   6  -3  -4    8.47    0.45
  -6  -3   4    7.52    0.41
  -6   3   4    7.49    0.50
  -6   3   4    8.10    0.39
   6   3  -4    8.10    0.45
  -5  -3   4    5.06    0.29
   5  -3  -4    4.96    0.26
   5  -3  -4    5.12    0.31
   5   3  -4    5.74    0.33
  -5   3   4    5.11    0.26
  -5   3   4    5.07    0.37
  -4  -3   4    3.39    0.21
   4  -3  -4    3.11    0.17
   4  -3  -4    3.60    0.25
  -4   3   4    3.11    0.28
  -4   3   4    3.31    0.17
   4   3  -4    3.01    0.15
   4   3  -4    3.60    0.23
   4   3  -4    3.32    0.15
  -3  -3   4   58.83    2.49
   3  -3  -4   57.44    2.51
   3  -3  -4   59.10    2.46
  -3   3   4   60.83    2.56
   3   3  -4   58.73    2.48
   3   3  -4   60.54    2.46
   3   3  -4   58.95    2.50
  -3   3   4   61.07    2.46
   2  -3  -4   12.42    0.57
  -2  -3   4   12.47    0.54
  -2  -3   4   12.27    0.54
  -2   3   4   12.35    0.61
   2   3  -4   11.64    0.56
  -2   3   4   11.63    0.51
  -2   3   4   12.03    0.51
   2   3  -4   12.12    0.53
   1  -3  -4   18.32    0.85
  -1  -3   4   18.31    0.84
  -1  -3   4   17.99    0.82
  -1   3   4   19.55    0.79
   1   3  -4   18.83    0.83
   1   3  -4   20.04    0.83
   1   3  -4   19.46    0.84
  -1   3   4   18.89    0.79
  -1   3   4   19.46    0.88
   0  -3   4   47.80    2.04
   0  -3   4   49.33    2.05
   0  -3  -4   48.64    2.01
   0  -3  -4   48.02    2.07
   0  -3   4   48.69    2.07
   0   3  -4   48.06    2.06
   0   3  -4   48.53    2.05
   0   3   4   49.98    2.09
   0   3   4   48.69    2.01
   0   3  -4   50.29    2.06
  -1  -3  -4   19.20    0.80
   1  -3   4   19.69    0.82
   1  -3   4   19.39    0.86
  -1  -3  -4   18.98    0.85
   1   3   4   18.26    0.85
  -1   3  -4   18.46    0.81
  -1   3  -4   18.05    0.82
   1   3   4   18.88    0.80
   2  -3   4   12.47    0.61
  -2  -3  -4   11.80    0.58
  -2  -3  -4   12.53    0.54
  -2  -3  -4   11.64    0.59
   2  -3   4   12.27    0.55
  -2   3  -4   12.33    0.55
   2   3   4   12.69    0.58
  -2   3  -4   12.56    0.55
   2   3   4   12.86    0.54
  -3  -3  -4   59.93    2.50
  -3  -3  -4   59.38    2.46
   3  -3   4   58.06    2.53
   3  -3   4   60.18    2.46
  -3  -3  -4   58.56    2.50
  -3   3  -4   59.28    2.46
  -3   3  -4   58.00    2.47
   3   3   4   59.11    2.48
  -4  -3  -4    3.30    0.21
   4  -3   4    3.38    0.27
   4  -3   4    3.37    0.21
  -4  -3  -4    2.60    0.22
  -4  -3  -4    3.90    0.24
  -4   3  -4    3.97    0.22
  -4   3  -4    4.14    0.21
   4   3   4    3.51    0.21
   5  -3   4    5.96    0.37
  -5  -3  -4    5.53    0.29
   5  -3   4    5.32    0.29
  -5   3  -4    5.42    0.30
   5   3   4    5.18    0.28
   5   3   4    5.95    0.34
  -6  -3  -4    8.06    0.41
   6  -3   4    8.57    0.40
   6  -3   4    8.43    0.49
   6   3   4    8.51    0.44
   6   3   4    8.25    0.39
  -6   3  -4    6.78    0.40
  -6   3  -4    7.49    0.41
  -7  -3  -4    0.09    0.10
   7  -3   4    0.18    0.10
   7  -3   4    0.07    0.16
   7   3   4    0.02    0.13
   7   3   4    0.23    0.09
  -7   3  -4    0.31    0.12
   8  -3   4    1.42    0.23
   8  -3   4    1.40    0.17
  -8  -3  -4    1.09    0.16
   8   3   4    1.00    0.18
  -8   3  -4    1.10    0.15
   8   3   4    1.17    0.14
   9  -3   4    3.05    0.35
   9  -3   4    2.93    0.26
  -9  -3  -4    3.01    0.26
  -9   3  -4    2.91    0.26
   9   3   4    2.88    0.29
   9   3   4    3.04    0.23
  10  -3   4    2.24    0.24
 -10  -3  -4    2.07    0.24
  10  -3   4    2.35    0.32
  10   3   4    2.25    0.22
 -10   3  -4    2.42    0.25
  10   3   4    1.77    0.25
 -11  -3  -4    0.69    0.20
  11  -3   4    0.35    0.17
  11  -3   4    0.30    0.22
  11   3   4    0.53    0.19
 -11   3  -4    0.70    0.19
 -12  -3  -4    3.21    0.32
  12  -3   4    2.14    0.37
  12   3   4    2.10    0.32
 -12   3  -4    2.71    0.29
 -12  -4   4    0.51    0.20
  12  -4  -4    0.72    0.27
 -12   4   4    0.99    0.30
 -12   4   4    1.01    0.19
  12   4  -4    0.66    0.31
 -11  -4   4    1.92    0.27
  11  -4  -4    2.37    0.33
 -11   4   4    2.12    0.37
 -11   4   4    2.03    0.23
  11   4  -4    1.84    0.30
 -10  -4   4    3.71    0.31
  10  -4  -4    3.44    0.37
 -10   4   4    3.64    0.27
  10   4  -4    3.72    0.39
 -10   4   4    4.15    0.46
   9  -4  -4    0.02    0.17
  -9  -4   4    0.07    0.14
   9   4  -4    0.07    0.16
  -9   4   4    0.11    0.12
  -9   4   4    0.06    0.22
   8  -4  -4    0.91    0.19
  -8  -4   4    0.98    0.19
   8   4  -4    0.68    0.18
  -8   4   4    0.88    0.13
  -8   4   4    0.78    0.25
  -7  -4   4    5.52    0.34
   7  -4  -4    5.71    0.39
   7   4  -4    6.19    0.40
  -7   4   4    5.21    0.47
  -7   4   4    5.26    0.30
   6  -4  -4    2.38    0.25
  -6  -4   4    2.07    0.21
  -6   4   4    2.21    0.16
   6   4  -4    1.74    0.21
  -6   4   4    1.52    0.28
  -5  -4   4    5.90    0.32
   5  -4  -4    6.20    0.37
   5  -4  -4    6.23    0.29
   5   4  -4    5.58    0.36
  -5   4   4    5.90    0.42
   5   4  -4    5.61    0.25
  -5   4   4    5.43    0.28
   5   4  -4    5.68    0.25
   4  -4  -4    5.57    0.35
  -4  -4   4    5.71    0.31
   4  -4  -4    6.08    0.27
   4   4  -4    5.27    0.27
  -4   4   4    5.40    0.26
  -4   4   4    5.41    0.40
   4   4  -4    5.74    0.28
   4   4  -4    5.40    0.34
  -3  -4   4   72.35    2.96
   3  -4  -4   70.92    2.99
  -3   4   4   70.14    2.92
  -3   4   4   70.09    3.05
   3   4  -4   70.77    2.96
  -3   4   4   69.96    2.92
   3   4  -4   70.60    2.98
   3   4  -4   70.29    2.95
   2  -4  -4   25.04    1.10
  -2  -4   4   23.98    1.06
   2   4  -4   24.76    1.08
  -2   4   4   24.10    1.02
  -2   4   4   24.52    1.15
   2   4  -4   23.99    1.06
  -2   4   4   25.03    1.02
  -1  -4   4    7.43    0.38
  -1  -4   4    6.87    0.35
   1  -4  -4    7.27    0.39
  -1   4   4    6.29    0.41
   1   4  -4    7.00    0.38
  -1   4   4    7.25    0.30
   1   4  -4    6.63    0.35
  -1   4   4    6.78    0.30
   0  -4  -4    5.62    0.33
   0  -4  -4    5.31    0.25
   0  -4   4    5.57    0.30
   0  -4   4    5.36    0.28
   0  -4   4    5.71    0.33
   0   4   4    5.52    0.34
   0   4   4    5.47    0.25
   1  -4   4    7.05    0.36
   1  -4   4    7.19    0.40
  -1  -4  -4    6.62    0.38
  -1  -4  -4    6.92    0.32
   1   4   4    7.23    0.40
  -1   4  -4    7.20    0.34
   1   4   4    7.07    0.32
  -2  -4  -4   24.32    1.10
  -2  -4  -4   24.55    1.04
   2  -4   4   25.88    1.13
   2  -4   4   24.52    1.07
   2   4   4   24.27    1.10
  -2   4  -4   24.32    1.07
   2   4   4   24.52    1.04
  -2   4  -4   24.29    1.06
  -3  -4  -4   70.53    3.01
   3  -4   4   71.33    3.05
   3  -4   4   72.02    2.98
  -3  -4  -4   71.20    2.97
   3   4   4   71.69    3.00
  -3   4  -4   72.97    2.98
  -3   4  -4   68.78    2.97
  -4  -4  -4    5.54    0.35
   4  -4   4    5.82    0.31
  -4  -4  -4    5.36    0.29
   4  -4   4    5.63    0.38
   4   4   4    5.62    0.31
  -4   4  -4    5.90    0.30
  -4   4  -4    5.18    0.29
   5  -4   4    6.15    0.32
  -5  -4  -4    5.73    0.32
   5  -4   4    6.02    0.41
   5   4   4    5.77    0.36
   5   4   4    6.15    0.32
  -5   4  -4    6.14    0.33
   6  -4   4    1.55    0.25
  -6  -4  -4    1.97    0.19
   6  -4   4    2.09    0.20
   6   4   4    2.24    0.24
   6   4   4    2.20    0.17
  -6   4  -4    1.87    0.19
   7  -4   4    5.64    0.34
   7  -4   4    5.13    0.42
  -7  -4  -4    5.70    0.33
   7   4   4    5.66    0.31
  -7   4  -4    5.64    0.34
   7   4   4    5.64    0.37
  -8  -4  -4    0.87    0.15
   8  -4   4    0.91    0.16
   8  -4   4    1.41    0.26
   8   4   4    0.87    0.13
  -8   4  -4    0.69    0.16
   8   4   4    0.58    0.17
   9  -4   4    0.24    0.21
  -9  -4  -4    0.02    0.14
   9  -4   4    0.08    0.13
  -9   4  -4    0.11    0.14
   9   4   4    0.23    0.16
   9   4   4    0.05    0.11
  10  -4   4    3.56    0.31
  10  -4   4    3.80    0.43
 -10  -4  -4    3.99    0.33
  10   4   4    3.94    0.37
 -10   4  -4    3.96    0.32
 -11  -4  -4    1.80    0.25
  11  -4   4    2.07    0.36
 -11   4  -4    1.99    0.26
  11   4   4    2.27    0.31
 -12  -4  -4    0.57    0.20
  12  -4   4    0.57    0.26
 -12   4  -4    0.42    0.20
  12   4   4    0.32    0.23
 -11  -5   4    2.39    0.30
  11  -5  -4    2.15    0.33
 -11   5   4    2.23    0.40
 -11   5   4    2.28    0.23
  11   5  -4    1.99    0.32
 -10  -5   4    0.52    0.19
  10  -5  -4    0.90    0.25
 -10   5   4    0.55    0.30
  10   5  -4    0.52    0.24
 -10   5   4    0.69    0.15
   9  -5  -4    1.69    0.27
  -9  -5   4    1.63    0.23
   9   5  -4    2.06    0.30
  -9   5   4    2.01    0.19
  -9   5   4    1.22    0.31
   8  -5  -4    4.75    0.38
  -8  -5   4    4.65    0.35
   8   5  -4    4.60    0.40
  -8   5   4    5.01    0.49
  -8   5   4    4.82    0.28
   7  -5  -4    1.18    0.22
  -7  -5   4    1.49    0.21
  -7   5   4    1.01    0.13
   7   5  -4    1.01    0.21
  -7   5   4    1.27    0.27
   6  -5  -4   15.39    0.79
  -6  -5   4   15.19    0.75
   6   5  -4   16.39    0.79
  -6   5   4   16.09    0.88
  -6   5   4   15.68    0.70
   5  -5  -4    0.58    0.17
  -5  -5   4    0.53    0.14
   5  -5  -4    0.30    0.09
   5   5  -4    0.18    0.07
   5   5  -4    0.12    0.08
  -5   5   4    0.40    0.24
  -5   5   4    0.40    0.08
   5   5  -4    0.33    0.15
   4  -5  -4    2.47    0.26
  -4  -5   4    3.02    0.23
   4   5  -4    2.37    0.18
   4   5  -4    2.34    0.25
  -4   5   4    2.67    0.15
  -4   5   4    2.52    0.32
   4   5  -4    2.06    0.19
  -4   5   4    2.71    0.15
  -3  -5   4    0.50    0.12
   3  -5  -4    0.52    0.15
  -3   5   4    0.49    0.06
  -3   5   4    0.34    0.06
  -3   5   4    0.22    0.17
   3   5  -4    0.12    0.11
   3   5  -4    0.22    0.12
   2  -5  -4    6.27    0.39
  -2  -5   4    5.88    0.34
   2   5  -4    5.86    0.37
   2   5  -4    6.33    0.36
  -2   5   4    6.30    0.29
  -2   5   4    6.54    0.29
  -2   5   4    6.38    0.43
   1  -5  -4    1.94    0.22
  -1  -5   4    2.53    0.22
  -1  -5   4    2.21    0.18
  -1   5   4    2.27    0.13
  -1   5   4    2.45    0.13
  -1   5   4    1.80    0.25
   0  -5   4    7.63    0.48
   0  -5  -4   10.25    0.41
   0  -5   4    8.79    0.47
   0  -5  -4    9.24    0.49
   0  -5   4    9.63    0.44
   0   5   4    9.06    0.53
   0   5   4    8.40    0.40
  -1  -5  -4    2.14    0.15
   1  -5   4    2.56    0.25
  -1  -5  -4    2.39    0.23
   1  -5   4    2.07    0.20
  -1   5  -4    2.30    0.17
   1   5   4    1.97    0.14
   1   5   4    2.18    0.24
   2  -5   4    6.74    0.43
   2  -5   4    6.25    0.35
  -2  -5  -4    6.47    0.31
  -2  -5  -4    6.14    0.39
   2   5   4    6.35    0.39
  -2   5  -4    6.24    0.33
  -3  -5  -4    0.37    0.15
   3  -5   4    0.25    0.15
   3  -5   4    0.23    0.11
  -3  -5  -4    0.17    0.09
  -3   5  -4    0.19    0.09
   3   5   4    0.37    0.13
  -4  -5  -4    2.67    0.20
   4  -5   4    2.58    0.30
  -4  -5  -4    2.68    0.26
   4  -5   4    2.44    0.22
  -4   5  -4    2.60    0.20
   4   5   4    2.73    0.23
   5  -5   4    0.53    0.13
   5  -5   4    0.52    0.19
  -5  -5  -4    0.32    0.11
   5   5   4    0.36    0.12
  -5   5  -4    0.53    0.12
  -6  -5  -4   15.79    0.73
   6  -5   4   15.43    0.84
   6  -5   4   16.31    0.75
  -6   5  -4   15.35    0.73
   6   5   4   15.08    0.72
   6   5   4   16.34    0.78
  -7  -5  -4    1.09    0.17
   7  -5   4    1.41    0.18
   7  -5   4    1.20    0.27
  -7   5  -4    1.24    0.17
   7   5   4    1.22    0.15
   7   5   4    1.17    0.23
   8  -5   4    4.57    0.32
  -8  -5  -4    4.97    0.33
   8  -5   4    4.58    0.46
   8   5   4    4.79    0.39
  -8   5  -4    4.19    0.31
   8   5   4    4.45    0.28
   9  -5   4    1.94    0.23
  -9  -5  -4    1.72    0.22
   9  -5   4    1.62    0.33
  -9   5  -4    2.01    0.23
   9   5   4    1.88    0.28
 -10  -5  -4    0.64    0.18
  10  -5   4    0.74    0.26
 -10   5  -4    0.87    0.19
  10   5   4    0.33    0.22
 -11  -5  -4    2.32    0.29
  11  -5   4    1.27    0.34
  11   5   4    2.44    0.33
 -11   5  -4    2.25    0.27
  10  -6  -4   -0.17    0.20
 -10  -6   4    0.30    0.21
  10   6  -4    0.08    0.21
 -10   6   4    0.46    0.30
  -9  -6   4   -0.04    0.17
   9  -6  -4    0.24    0.21
  -9   6   4   -0.17    0.25
   9   6  -4    0.12    0.20
  -9   6   4   -0.05    0.11
   8  -6  -4    1.67    0.27
  -8  -6   4    1.53    0.23
  -8   6   4    1.81    0.18
   8   6  -4    1.55    0.26
  -8   6   4    2.24    0.38
   7  -6  -4    0.18    0.20
  -7  -6   4    0.19    0.15
   7   6  -4    0.44    0.19
  -7   6   4    0.34    0.11
  -7   6   4    0.50    0.28
  -6  -6   4    4.49    0.32
   6  -6  -4    3.79    0.36
   6   6  -4    4.01    0.25
  -6   6   4    4.13    0.24
   6   6  -4    4.44    0.38
  -6   6   4    4.70    0.48
   5  -6  -4    2.97    0.31
  -5  -6   4    2.84    0.25
   5   6  -4    3.28    0.22
  -5   6   4    2.71    0.18
  -5   6   4    2.80    0.38
   5   6  -4    2.79    0.31
  -4  -6   4   10.69    0.56
   4  -6  -4   11.94    0.63
   4   6  -4   11.67    0.58
  -4   6   4   11.46    0.51
   4   6  -4   11.52    0.62
  -4   6   4   11.47    0.70
  -4   6   4   11.15    0.51
   3  -6  -4    1.10    0.21
  -3  -6   4    1.14    0.17
  -3   6   4    1.04    0.10
   3   6  -4    1.01    0.18
  -3   6   4    0.64    0.23
  -3   6   4    0.96    0.10
   3   6  -4    1.09    0.20
   2  -6  -4    4.33    0.33
  -2  -6   4    4.79    0.29
  -2   6   4    4.41    0.22
  -2   6   4    4.42    0.22
   2   6  -4    4.28    0.34
   2   6  -4    4.18    0.33
  -2   6   4    4.64    0.39
  -1  -6   4    1.65    0.20
   1  -6  -4    1.63    0.23
  -1  -6   4    1.88    0.18
  -1   6   4    2.00    0.27
  -1   6   4    1.58    0.13
  -1   6   4    2.32    0.14
   1   6  -4    2.05    0.25
   0  -6  -4   11.31    0.53
   0  -6   4   12.27    0.61
   0  -6   4   12.77    0.57
   0  -6  -4   12.05    0.63
   0   6   4   12.07    0.53
   0   6   4   11.59    0.66
   1  -6   4    1.87    0.24
  -1  -6  -4    1.69    0.22
   1  -6   4    1.83    0.20
  -1  -6  -4    1.59    0.14
  -1   6  -4    1.67    0.17
   1   6   4    1.48    0.23
   2  -6   4    4.59    0.30
  -2  -6  -4    4.52    0.25
   2  -6   4    4.26    0.35
  -2  -6  -4    4.24    0.33
  -2   6  -4    4.08    0.26
   2   6   4    3.79    0.32
   3  -6   4    0.97    0.17
  -3  -6  -4    1.00    0.21
   3  -6   4    0.93    0.23
  -3  -6  -4    1.10    0.14
   3   6   4    0.87    0.19
  -3   6  -4    1.06    0.15
   4  -6   4   11.35    0.67
   4  -6   4   11.74    0.58
  -4  -6  -4   11.50    0.62
  -4  -6  -4   11.12    0.54
   4   6   4   10.96    0.59
  -4   6  -4   11.25    0.55
   5  -6   4    2.82    0.35
   5  -6   4    2.78    0.26
  -5  -6  -4    2.76    0.23
   5   6   4    2.76    0.24
  -5   6  -4    2.58    0.23
   6  -6   4    4.17    0.45
  -6  -6  -4    4.21    0.30
   6  -6   4    4.57    0.32
   6   6   4    4.11    0.39
  -6   6  -4    4.50    0.31
   6   6   4    4.47    0.30
  -7  -6  -4    0.30    0.14
   7  -6   4    0.38    0.23
   7  -6   4    0.28    0.16
   7   6   4    0.05    0.12
  -7   6  -4    0.24    0.14
   7   6   4    0.15    0.21
   8  -6   4    1.90    0.33
   8  -6   4    1.60    0.23
  -8  -6  -4    1.39    0.20
   8   6   4    1.64    0.25
  -8   6  -4    1.65    0.21
  -9  -6  -4    0.02    0.16
   9  -6   4   -0.04    0.23
   9   6   4    0.21    0.20
  -9   6  -4    0.16    0.15
 -10  -6  -4    0.06    0.18
  10  -6   4   -0.07    0.23
  10   6   4    0.44    0.22
 -10   6  -4    0.09    0.16
   9  -7  -4    0.55    0.24
  -9  -7   4    0.30    0.22
   9   7  -4    0.48    0.26
  -9   7   4    0.35    0.33
  -8  -7   4    0.31    0.18
   8  -7  -4    0.06    0.21
  -8   7   4    0.54    0.31
   8   7  -4    0.41    0.24
   7  -7  -4    3.36    0.36
  -7  -7   4    3.03    0.29
  -7   7   4    3.94    0.48
   7   7  -4    3.21    0.36
  -6  -7   4    3.70    0.33
   6  -7  -4    4.06    0.39
   6   7  -4    4.40    0.40
  -6   7   4    3.34    0.46
  -5  -7   4    2.91    0.27
   5  -7  -4    2.84    0.33
   5   7  -4    2.52    0.29
  -5   7   4    2.73    0.40
  -5   7   4    2.37    0.18
   5   7  -4    2.65    0.24
   4  -7  -4    0.66    0.21
  -4  -7   4    0.41    0.17
   4   7  -4    0.66    0.17
  -4   7   4    0.49    0.09
   4   7  -4    0.61    0.21
  -4   7   4    0.50    0.26
   3  -7  -4    8.84    0.55
  -3  -7   4    9.53    0.51
   3   7  -4   10.16    0.56
  -3   7   4    9.10    0.64
   3   7  -4    9.72    0.56
  -3   7   4    9.75    0.44
  -2  -7   4    1.49    0.19
   2  -7  -4    1.63    0.27
   2   7  -4    1.44    0.23
   2   7  -4    1.77    0.24
  -2   7   4    1.38    0.13
  -2   7   4    1.65    0.31
   1  -7  -4    9.93    0.59
  -1  -7   4    9.89    0.51
  -1   7   4    9.98    0.46
   1   7  -4   10.45    0.61
  -1   7   4   10.35    0.64
   0  -7  -4    0.94    0.23
   0  -7   4    0.91    0.20
   0  -7  -4    0.85    0.11
   0  -7   4    0.97    0.15
   0   7   4    0.81    0.25
   0   7  -4    0.72    0.22
   1  -7   4   10.30    0.55
  -1  -7  -4    9.49    0.56
  -1  -7  -4    9.93    0.46
   1   7   4    9.64    0.59
  -1   7  -4    9.51    0.49
  -1   7  -4    9.41    0.62
  -2  -7  -4    1.59    0.27
  -2  -7  -4    1.86    0.17
   2  -7   4    1.43    0.26
   2  -7   4    1.72    0.23
  -2   7  -4    1.39    0.17
   2   7   4    2.02    0.28
  -3  -7  -4    9.66    0.48
  -3  -7  -4    9.94    0.58
   3  -7   4   10.30    0.62
   3  -7   4    8.82    0.53
  -3   7  -4    9.47    0.49
   3   7   4   10.54    0.58
   4  -7   4    0.35    0.17
   4  -7   4    0.04    0.19
  -4  -7  -4    0.60    0.21
  -4  -7  -4    0.60    0.14
  -4   7  -4    0.65    0.15
   4   7   4    0.38    0.18
   5  -7   4    2.81    0.29
  -5  -7  -4    2.77    0.25
   5  -7   4    3.15    0.40
  -5   7  -4    2.64    0.24
   5   7   4    2.60    0.27
  -6  -7  -4    3.68    0.29
   6  -7   4    4.30    0.45
   6  -7   4    3.60    0.32
   6   7   4    3.75    0.36
  -6   7  -4    3.76    0.28
   6   7   4    3.79    0.30
   7  -7   4    3.59    0.42
   7  -7   4    3.58    0.33
  -7  -7  -4    3.25    0.29
   7   7   4    3.35    0.28
  -7   7  -4    3.47    0.29
   7   7   4    3.29    0.35
   8  -7   4    0.17    0.26
  -8  -7  -4    0.18    0.17
  -8   7  -4   -0.14    0.15
   8   7   4    0.09    0.19
  -9  -7  -4    0.45    0.19
   9  -7   4    0.79    0.29
  -9   7  -4    0.59    0.17
   9   7   4    0.12    0.25
   7  -8  -4   -0.02    0.22
  -7  -8   4    0.08    0.19
  -7   8   4    0.53    0.29
   7   8  -4    0.19    0.24
  -6  -8   4    0.28    0.17
   6  -8  -4    0.46    0.24
   6   8  -4    0.26    0.20
  -6   8   4    0.27    0.27
  -5  -8   4    1.63    0.23
   5  -8  -4    2.04    0.30
  -5   8   4    2.21    0.40
   5   8  -4    2.24    0.29
  -4  -8   4    0.94    0.20
   4  -8  -4    0.90    0.23
  -4   8   4    0.75    0.30
   4   8  -4    0.82    0.22
   4   8  -4    0.84    0.20
   3  -8  -4    5.85    0.47
  -3  -8   4    6.18    0.39
   3   8  -4    6.10    0.45
   3   8  -4    6.04    0.45
  -3   8   4    7.25    0.59
  -2  -8   4    6.34    0.39
   2  -8  -4    6.31    0.46
  -2   8   4    5.63    0.52
   2   8  -4    6.17    0.48
   2   8  -4    6.07    0.45
   1  -8  -4    2.33    0.32
  -1  -8   4    1.77    0.22
   1   8  -4    1.91    0.31
  -1   8   4    1.74    0.22
  -1   8   4    1.55    0.33
   0  -8  -4    3.31    0.37
   0  -8   4    3.25    0.34
   0   8   4    3.22    0.22
   0   8  -4    3.18    0.27
   0   8   4    3.40    0.42
   0   8  -4    3.73    0.43
   1  -8   4    2.12    0.28
  -1  -8  -4    1.94    0.29
  -1  -8  -4    1.97    0.19
  -1   8  -4    2.12    0.22
   1   8   4    2.36    0.35
  -1   8  -4    1.90    0.36
   2  -8   4    6.03    0.45
  -2  -8  -4    6.19    0.34
  -2  -8  -4    6.49    0.49
  -2   8  -4    5.74    0.36
  -2   8  -4    5.85    0.52
   2   8   4    6.31    0.48
  -3  -8  -4    5.55    0.48
   3  -8   4    6.51    0.44
  -3  -8  -4    6.16    0.35
   3   8   4    5.41    0.44
  -3   8  -4    5.49    0.35
  -3   8  -4    5.98    0.58
  -4  -8  -4    1.30    0.28
   4  -8   4    1.13    0.22
  -4  -8  -4    0.88    0.17
   4   8   4    1.04    0.23
  -4   8  -4    0.78    0.16
  -5  -8  -4    1.95    0.22
   5  -8   4    1.80    0.26
   5   8   4    1.85    0.26
   5   8   4    2.02    0.30
  -5   8  -4    1.91    0.22
  -6  -8  -4    0.15    0.16
   6  -8   4    0.24    0.19
   6   8   4    0.34    0.25
  -6   8  -4    0.28    0.15
   6   8   4    0.27    0.17
   7  -8   4    0.08    0.25
  -7  -8  -4    0.19    0.17
  -7   8  -4    0.05    0.15
   7   8   4    0.40    0.22
   5  -9  -4    1.74    0.31
  -5  -9   4    1.55    0.25
   5   9  -4    2.17    0.32
  -5   9   4    1.73    0.41
   4  -9  -4    0.56    0.25
  -4  -9   4    0.54    0.19
  -4   9   4    0.51    0.29
   4   9  -4    0.19    0.23
  -3  -9   4    0.11    0.17
   3  -9  -4    0.39    0.24
  -3   9   4   -0.24    0.27
   3   9  -4    0.33    0.22
   3   9  -4    0.39    0.21
  -2  -9   4    0.55    0.18
   2  -9  -4    0.12    0.23
   2   9  -4    0.50    0.22
  -2   9   4    0.20    0.25
   2   9  -4    0.15    0.21
  -1  -9   4    0.70    0.18
   1  -9  -4    0.44    0.25
  -1   9   4    0.39    0.26
   1   9  -4    0.57    0.20
   1   9  -4    0.89    0.28
   0  -9  -4    0.09    0.22
   0  -9   4    0.05    0.21
   0   9  -4    0.06    0.14
   0   9   4    0.11    0.24
   0   9  -4    0.30    0.24
  -1  -9  -4    0.20    0.24
   1  -9   4    0.75    0.22
  -1   9  -4    0.28    0.15
   1   9   4    0.31    0.25
  -1   9  -4    0.32    0.29
  -2  -9  -4    0.55    0.24
   2  -9   4    0.61    0.23
   2   9   4    0.72    0.26
  -2   9  -4    0.38    0.16
  -2   9  -4    0.41    0.29
  -3  -9  -4    0.34    0.25
   3  -9   4    0.52    0.22
  -3   9  -4    0.54    0.29
  -3   9  -4    0.33    0.15
   3   9   4    0.34    0.22
   4  -9   4    0.44    0.22
  -4  -9  -4    0.44    0.28
  -4   9  -4    0.39    0.16
  -4   9  -4    0.69    0.33
   4   9   4    0.48    0.22
   5  -9   4    1.62    0.27
  -5  -9  -4    1.78    0.27
  -5   9  -4    2.24    0.43
  -5   9  -4    1.89    0.23
   5   9   4    1.89    0.33
   5   9   4    2.14    0.28
 -13   0   5    0.11    0.18
  13   0  -5   -0.26    0.31
  12   0  -5    0.71    0.34
 -12   0   5    0.60    0.19
 -11   0   5    2.31    0.24
  11   0  -5    2.12    0.41
  10   0  -5    1.74    0.34
 -10   0   5    2.46    0.24
 -10   0   5    2.47    0.25
  -9   0   5    0.03    0.12
  -9   0   5    0.14    0.12
   9   0  -5   -0.04    0.20
  -8   0   5    5.57    0.30
   8   0  -5    3.74    0.41
  -8   0   5    5.38    0.32
  -7   0   5   13.86    0.65
  -7   0   5   13.07    0.63
  -7   0   5   13.71    0.62
  -6   0   5    3.22    0.21
   6   0  -5    2.47    0.28
  -6   0   5    2.95    0.21
  -6   0   5    3.48    0.20
   5   0  -5    0.48    0.15
  -5   0   5    0.99    0.11
  -5   0   5    1.02    0.11
  -5   0   5    0.95    0.12
  -4   0   5   40.53    1.69
  -4   0   5   40.88    1.69
   4   0  -5   39.34    1.70
  -4   0   5   39.17    1.68
  -3   0   5   48.54    2.01
   3   0  -5   48.36    2.02
  -3   0   5   46.79    2.00
   3   0  -5   48.81    2.01
  -2   0   5  396.72   15.34
  -2   0   5  374.12   15.35
  -2   0   5  351.66   15.38
   2   0  -5  374.18   15.30
   2   0  -5  361.73   15.32
   1   0  -5  106.77    4.20
  -1   0   5  103.64    4.19
   1   0  -5  105.43    4.18
   1   0  -5   86.74    4.20
  -1   0   5  104.22    4.18
   0   0   5    0.05    0.04
   0   0  -5   -0.05    0.03
   0   0   5   -0.03    0.04
   0   0  -5    0.02    0.04
   0   0  -5   -0.04    0.03
   1   0   5  102.75    4.26
   1   0   5  104.99    4.27
  -1   0  -5  101.42    4.27
   1   0   5  102.72    4.28
  -1   0  -5  105.13    4.27
  -2   0  -5  415.65   16.13
  -2   0  -5  393.92   16.11
   2   0   5  390.06   16.09
   2   0   5  379.28   16.11
   2   0   5  374.08   16.11
  -3   0  -5   47.67    2.01
   3   0   5   47.50    2.00
  -3   0  -5   49.92    2.03
   3   0   5   48.17    2.01
   3   0   5   48.49    2.00
   3   0   5   47.54    2.02
   4   0   5   41.46    1.77
  -4   0  -5   43.76    1.80
   4   0   5   41.42    1.75
   4   0   5   42.15    1.75
  -4   0  -5   40.76    1.76
   5   0   5    0.99    0.11
   5   0   5    1.26    0.13
  -5   0  -5    1.07    0.11
  -6   0  -5    3.33    0.21
  -6   0  -5    3.36    0.22
   6   0   5    3.65    0.24
   6   0   5    3.65    0.21
   7   0   5   14.32    0.64
  -7   0  -5   13.49    0.64
   7   0   5   13.10    0.65
   8   0   5    6.55    0.38
   8   0   5    6.44    0.39
  -8   0  -5    6.49    0.36
   9   0   5    0.10    0.15
   9   0   5    0.14    0.14
  -9   0  -5   -0.03    0.13
  10   0   5    1.85    0.27
  10   0   5    2.13    0.26
 -10   0  -5    2.63    0.25
  11   0   5    1.69    0.26
  11   0   5    1.11    0.27
 -12   0  -5    0.54    0.20
  12   0   5    0.40    0.20
  12   0   5    0.60    0.26
 -13   0  -5    0.12    0.19
  13   0   5    0.00    0.37
  13   0   5    0.12    0.23
  13  -1  -5    0.42    0.32
 -13  -1   5   -0.11    0.18
 -13   1   5    0.27    0.18
  13   1  -5    0.06    0.32
  12  -1  -5    1.19    0.36
 -12  -1   5    0.99    0.22
  12   1  -5    0.53    0.31
 -12   1   5    1.45    0.21
  11  -1  -5    1.83    0.38
 -11  -1   5    1.75    0.23
 -11   1   5    1.65    0.22
  11   1  -5    1.33    0.34
 -11   1   5    1.83    0.27
 -10  -1   5    1.10    0.18
  10  -1  -5    1.37    0.32
 -10   1   5    1.10    0.18
 -10   1   5    1.31    0.23
  10   1  -5    0.51    0.25
  -9  -1   5    2.51    0.20
   9  -1  -5    2.28    0.33
  -9  -1   5    2.82    0.25
   9   1  -5    1.93    0.30
  -9   1   5    2.70    0.28
  -9   1   5    2.80    0.23
  -8  -1   5    1.41    0.14
  -8  -1   5    1.35    0.11
   8  -1  -5    1.43    0.26
  -8  -1   5    1.32    0.16
  -8   1   5    1.49    0.21
   8   1  -5    0.82    0.22
  -8   1   5    0.97    0.14
   7  -1  -5    2.59    0.30
  -7  -1   5    2.23    0.20
  -7  -1   5    2.27    0.14
   7   1  -5    1.99    0.25
  -7   1   5    1.93    0.22
  -7   1   5    2.35    0.18
  -6  -1   5   33.56    1.42
  -6  -1   5   33.50    1.45
   6  -1  -5   30.25    1.52
  -6  -1   5   35.87    1.42
  -6   1   5   34.14    1.49
   6   1  -5   34.71    1.51
  -6   1   5   34.55    1.44
   5  -1  -5    1.25    0.22
  -5  -1   5    1.01    0.12
  -5  -1   5    0.96    0.08
  -5   1   5    0.97    0.10
  -5   1   5    1.18    0.13
   5   1  -5    0.95    0.15
  -5   1   5    1.04    0.15
  -4  -1   5   27.36    1.16
   4  -1  -5   27.28    1.24
  -4  -1   5   27.90    1.19
   4  -1  -5   27.11    1.17
  -4  -1   5   27.49    1.16
  -4   1   5   27.35    1.21
  -4   1   5   27.05    1.17
  -4   1   5   27.84    1.22
   4   1  -5   30.88    1.23
  -3  -1   5   81.71    3.45
   3  -1  -5   82.17    3.49
   3  -1  -5   85.71    3.44
  -3  -1   5   82.33    3.43
   3  -1  -5   84.71    3.49
  -3   1   5   81.19    3.44
   3   1  -5   86.84    3.48
   3   1  -5   82.67    3.44
  -3   1   5   81.55    3.48
   2  -1  -5  452.39   18.84
  -2  -1   5  505.79   18.77
   2  -1  -5  440.10   18.69
  -2  -1   5  423.45   18.75
   2  -1  -5  458.33   18.71
  -2  -1   5  439.76   18.72
   2   1  -5  444.69   18.72
   2   1  -5  425.05   18.73
  -2   1   5  506.49   18.71
  -2   1   5  445.08   18.69
   1  -1  -5    7.14    0.36
  -1  -1   5    7.13    0.34
   1  -1  -5    7.43    0.35
  -1  -1   5    7.56    0.34
   1  -1  -5    7.56    0.32
  -1  -1   5    7.28    0.33
   1   1  -5    7.21    0.33
   1   1  -5    7.75    0.34
  -1   1   5    7.43    0.32
  -1   1   5    7.25    0.35
   1   1  -5    7.51    0.34
  -1   1   5    6.67    0.35
   0  -1  -5   53.31    2.24
   0  -1   5   55.85    2.25
   0  -1   5   53.01    2.25
   0  -1  -5   54.51    2.27
   0  -1   5   53.71    2.26
   0  -1  -5   50.72    2.27
   0   1  -5   55.70    2.26
   0   1  -5   58.58    2.25
   0   1   5   54.25    2.26
   0   1   5   54.25    2.24
   0   1   5   53.54    2.27
   1  -1   5    7.03    0.33
  -1  -1  -5    6.85    0.31
  -1  -1  -5    7.02    0.33
  -1  -1  -5    6.23    0.33
   1  -1   5    6.69    0.30
   1   1   5    7.42    0.31
   1   1   5    7.60    0.34
  -1   1  -5    6.76    0.31
  -1   1  -5    7.23    0.32
   1   1   5    7.42    0.33
  -1   1  -5    7.03    0.33
  -2  -1  -5  519.94   18.97
  -2  -1  -5  462.37   18.99
  -2  -1  -5  441.86   18.96
   2  -1   5  409.81   18.99
   2   1   5  444.30   18.99
  -2   1  -5  497.42   18.93
   2   1   5  469.32   18.95
   2   1   5  431.42   18.96
   3  -1   5   80.00    3.44
  -3  -1  -5   85.47    3.43
  -3  -1  -5   81.54    3.41
   3  -1   5   80.42    3.39
  -3  -1  -5   84.36    3.42
   3   1   5   83.32    3.42
  -3   1  -5   82.95    3.42
   3   1   5   84.29    3.42
   3   1   5   80.36    3.42
  -3   1  -5   80.90    3.39
  -4  -1  -5   29.80    1.19
  -4  -1  -5   27.41    1.18
   4  -1   5   26.89    1.21
  -4   1  -5   27.23    1.19
   4   1   5   27.73    1.18
  -4   1  -5   27.32    1.16
   4   1   5   27.98    1.19
   4   1   5   27.90    1.19
  -5  -1  -5    0.99    0.11
   5  -1   5    1.17    0.15
   5  -1   5    1.28    0.16
   5   1   5    0.93    0.11
  -5   1  -5    0.95    0.11
  -5   1  -5    0.91    0.09
   5   1   5    0.85    0.10
   5   1   5    0.90    0.12
  -6  -1  -5   34.47    1.47
   6  -1   5   34.16    1.50
  -6   1  -5   35.13    1.45
   6   1   5   34.46    1.47
   6   1   5   33.76    1.46
  -6   1  -5   33.60    1.47
   7  -1   5    1.82    0.21
  -7  -1  -5    1.91    0.18
   7  -1   5    2.25    0.22
   7   1   5    2.64    0.19
   7   1   5    2.27    0.19
  -7   1  -5    2.25    0.20
   8  -1   5    0.98    0.20
  -8  -1  -5    1.24    0.16
   8  -1   5    1.42    0.20
   8   1   5    1.41    0.17
   8   1   5    1.58    0.18
  -8   1  -5    1.34    0.16
  -9  -1  -5    3.01    0.24
   9  -1   5    2.12    0.29
   9  -1   5    2.48    0.28
   9   1   5    2.88    0.26
   9   1   5    2.86    0.25
  -9   1  -5    2.79    0.25
  10  -1   5    1.28    0.24
 -10  -1  -5    1.16    0.19
  10  -1   5    1.03    0.24
  10   1   5    1.22    0.20
  10   1   5    1.29    0.21
 -10   1  -5    1.32    0.20
  11  -1   5    1.98    0.30
  11  -1   5    1.99    0.31
 -11  -1  -5    2.11    0.24
 -11   1  -5    1.71    0.22
  11   1   5    1.65    0.28
  11   1   5    1.98    0.25
  12  -1   5    1.13    0.29
  12  -1   5    0.85    0.26
 -12  -1  -5    1.33    0.24
  12   1   5    1.58    0.26
 -12   1  -5    1.44    0.22
  12   1   5    0.72    0.24
  13  -1   5    0.17    0.22
 -13  -1  -5   -0.01    0.17
 -13   1  -5   -0.07    0.17
  13   1   5    0.04    0.25
 -12  -2   5    0.98    0.23
  12  -2  -5    1.17    0.30
 -12   2   5    0.85    0.26
 -12   2   5    1.31    0.20
  12   2  -5    0.92    0.33
 -11  -2   5    0.39    0.18
  11  -2  -5    0.13    0.21
  11   2  -5    0.07    0.23
 -11   2   5    0.07    0.15
 -11   2   5    0.22    0.22
  10  -2  -5    1.31    0.28
 -10  -2   5    1.02    0.19
  10   2  -5    0.75    0.24
 -10   2   5    0.74    0.23
 -10   2   5    1.01    0.16
   9  -2  -5   15.44    0.78
  -9  -2   5   13.41    0.68
  -9   2   5   13.20    0.66
   9   2  -5   14.22    0.77
  -9   2   5   13.18    0.75
  -8  -2   5    0.25    0.14
   8  -2  -5    0.46    0.19
  -8   2   5    0.35    0.11
  -8   2   5    0.42    0.18
   8   2  -5    0.63    0.18
  -7  -2   5    7.81    0.41
   7  -2  -5    8.17    0.48
   7   2  -5    7.56    0.44
  -7   2   5    7.70    0.39
  -7   2   5    8.03    0.48
  -6  -2   5    4.21    0.25
   6  -2  -5    4.16    0.29
  -6   2   5    3.40    0.32
   6   2  -5    3.84    0.27
  -6   2   5    3.69    0.22
  -5  -2   5   30.05    1.27
   5  -2  -5   27.92    1.26
   5  -2  -5   31.02    1.31
   5   2  -5   28.61    1.29
  -5   2   5   29.67    1.33
  -5   2   5   29.38    1.25
   4  -2  -5   48.78    2.06
   4  -2  -5   51.55    2.12
  -4  -2   5   48.25    2.08
   4   2  -5   48.32    2.10
  -4   2   5   50.10    2.06
  -4   2   5   50.65    2.14
  -3  -2   5    7.30    0.31
  -3  -2   5    7.23    0.34
   3  -2  -5    6.77    0.31
   3  -2  -5    7.49    0.37
   3   2  -5    6.98    0.30
   3   2  -5    6.85    0.35
  -3   2   5    6.75    0.31
  -3   2   5    7.01    0.40
   2  -2  -5   26.51    1.18
  -2  -2   5   27.62    1.11
   2  -2  -5   25.49    1.09
  -2  -2   5   26.81    1.12
   2  -2  -5   24.85    1.14
  -2  -2   5   26.30    1.13
  -2   2   5   27.02    1.16
   2   2  -5   26.04    1.13
   2   2  -5   26.61    1.10
  -2   2   5   25.74    1.09
  -1  -2   5   27.08    1.13
  -1  -2   5   26.41    1.13
  -1  -2   5   26.94    1.13
   1  -2  -5   26.26    1.14
   1  -2  -5   27.82    1.18
   1   2  -5   23.11    1.12
  -1   2   5   27.37    1.17
   1   2  -5   26.95    1.12
   1   2  -5   26.88    1.13
   0  -2   5  116.26    4.77
   0  -2  -5  121.44    4.75
   0  -2  -5  113.18    4.78
   0  -2   5  111.17    4.76
   0   2  -5  116.79    4.76
   0   2  -5  117.12    4.77
   0   2   5  112.71    4.79
   0   2  -5  114.19    4.76
   0   2   5  116.33    4.74
   0   2  -5  112.70    4.76
  -1  -2  -5   28.14    1.18
  -1  -2  -5   27.60    1.16
   1  -2   5   27.68    1.17
  -1  -2  -5   27.10    1.13
   1   2   5   27.34    1.13
  -1   2  -5   27.65    1.13
  -1   2  -5   26.86    1.13
  -1   2  -5   26.47    1.14
   1   2   5   26.01    1.17
   1   2   5   26.36    1.16
  -1   2  -5   26.72    1.14
  -1   2  -5   26.59    1.16
   2  -2   5   25.85    1.14
   2  -2   5   25.38    1.08
  -2  -2  -5   25.38    1.12
  -2  -2  -5   25.32    1.09
  -2  -2  -5   27.11    1.13
   2   2   5   26.65    1.12
   2   2   5   26.25    1.09
  -2   2  -5   26.11    1.15
  -2   2  -5   25.48    1.08
   2   2   5   26.75    1.12
  -2   2  -5   26.01    1.11
   3  -2   5    6.70    0.36
   3  -2   5    6.62    0.30
  -3  -2  -5    6.83    0.35
  -3  -2  -5    7.25    0.34
  -3  -2  -5    7.22    0.32
  -3   2  -5    6.95    0.33
   3   2   5    7.00    0.32
   3   2   5    6.88    0.33
   3   2   5    6.68    0.36
  -3   2  -5    6.21    0.30
  -4  -2  -5   49.12    2.07
   4  -2   5   49.19    2.09
   4  -2   5   48.52    2.02
  -4  -2  -5   49.44    2.04
  -4   2  -5   49.30    2.05
   4   2   5   48.93    2.05
  -4   2  -5   46.73    2.03
   5  -2   5   28.99    1.26
   5  -2   5   27.99    1.33
  -5  -2  -5   28.98    1.28
  -5   2  -5   29.47    1.28
   5   2   5   29.69    1.29
   5   2   5   30.19    1.28
  -5   2  -5   33.33    1.26
  -6  -2  -5    3.44    0.24
   6  -2   5    3.10    0.28
   6  -2   5    3.82    0.22
  -6   2  -5    3.87    0.21
  -6   2  -5    3.56    0.23
   6   2   5    3.84    0.23
   6   2   5    3.91    0.25
   7  -2   5    8.43    0.48
  -7  -2  -5    7.75    0.41
   7  -2   5    8.19    0.41
   7   2   5    7.91    0.41
  -7   2  -5    8.25    0.39
  -7   2  -5    8.21    0.42
   7   2   5    7.79    0.43
   8  -2   5    0.18    0.16
  -8  -2  -5    0.69    0.14
   8  -2   5    0.55    0.13
   8   2   5    0.26    0.12
  -8   2  -5    0.57    0.13
   8   2   5    0.19    0.11
  -9  -2  -5   13.45    0.66
   9  -2   5   12.63    0.73
   9  -2   5   13.85    0.67
  -9   2  -5   13.69    0.66
   9   2   5   13.52    0.68
   9   2   5   13.96    0.66
 -10  -2  -5    0.92    0.19
  10  -2   5    1.00    0.26
  10  -2   5    1.14    0.20
  10   2   5    1.21    0.20
 -10   2  -5    1.43    0.21
  10   2   5    1.20    0.19
  11  -2   5    0.01    0.21
  11  -2   5    0.11    0.16
 -11  -2  -5   -0.02    0.15
  11   2   5   -0.03    0.16
 -11   2  -5    0.46    0.16
  11   2   5    0.26    0.15
  12  -2   5    1.07    0.29
 -12  -2  -5    0.88    0.20
 -12   2  -5    1.19    0.23
  12   2   5    0.68    0.24
 -12  -3   5    1.24    0.23
  12  -3  -5    0.98    0.29
 -12   3   5    1.14    0.21
  12   3  -5    0.78    0.32
 -12   3   5    1.87    0.34
  11  -3  -5    2.54    0.35
 -11  -3   5    2.94    0.31
 -11   3   5    2.85    0.27
  11   3  -5    2.83    0.39
 -11   3   5    3.28    0.40
  10  -3  -5    0.40    0.23
 -10  -3   5    0.49    0.19
  10   3  -5    0.41    0.21
 -10   3   5    0.45    0.14
 -10   3   5    0.61    0.25
  -9  -3   5    4.03    0.32
   9  -3  -5    4.53    0.38
   9   3  -5    4.27    0.36
  -9   3   5    4.25    0.28
  -9   3   5    4.24    0.43
   8  -3  -5    4.93    0.37
  -8  -3   5    4.14    0.29
   8   3  -5    4.22    0.35
  -8   3   5    4.04    0.39
  -8   3   5    4.42    0.27
   7  -3  -5    1.20    0.20
  -7  -3   5    1.27    0.17
  -7   3   5    1.42    0.25
   7   3  -5    0.91    0.17
  -7   3   5    1.01    0.12
   6  -3  -5    8.52    0.45
  -6  -3   5    7.67    0.40
  -6   3   5    7.11    0.36
  -6   3   5    7.01    0.47
   6   3  -5    7.44    0.43
  -5  -3   5   14.87    0.69
   5  -3  -5   14.69    0.72
   5  -3  -5   14.68    0.66
  -5   3   5   15.30    0.66
  -5   3   5   15.17    0.77
   5   3  -5   15.53    0.72
   4  -3  -5   36.25    1.54
  -4  -3   5   37.44    1.57
   4  -3  -5   35.33    1.59
  -4   3   5   37.76    1.54
   4   3  -5   37.08    1.59
   4   3  -5   36.09    1.52
  -4   3   5   37.99    1.65
  -3  -3   5   17.76    0.77
   3  -3  -5   18.13    0.75
   3  -3  -5   17.95    0.82
  -3  -3   5   17.66    0.79
  -3   3   5   17.77    0.75
   3   3  -5   17.64    0.81
  -3   3   5   19.06    0.87
   3   3  -5   18.12    0.76
   2  -3  -5    1.68    0.17
  -2  -3   5    1.46    0.12
  -2  -3   5    1.41    0.13
   2   3  -5    1.24    0.14
   2   3  -5    1.43    0.10
  -2   3   5    1.26    0.18
   1  -3  -5   38.68    1.66
  -1  -3   5   39.60    1.65
  -1  -3   5   38.63    1.64
   1   3  -5   37.64    1.64
   1   3  -5   39.45    1.65
   1   3  -5   38.89    1.64
  -1   3   5   38.75    1.69
   0  -3  -5    0.16    0.03
   0  -3  -5    0.22    0.09
   0  -3   5    0.38    0.08
   0  -3   5    0.33    0.09
   0   3  -5    0.21    0.07
   0   3  -5    0.13    0.07
   0   3  -5    0.12    0.06
   0   3   5    0.15    0.03
   0   3   5    0.15    0.10
   1  -3   5   38.95    1.61
  -1  -3  -5   40.22    1.60
   1  -3   5   38.90    1.66
  -1  -3  -5   37.37    1.65
  -1   3  -5   37.20    1.62
   1   3   5   37.57    1.65
  -1   3  -5   37.23    1.62
   1   3   5   39.59    1.60
  -2  -3  -5    1.27    0.10
  -2  -3  -5    1.55    0.15
   2  -3   5    1.35    0.17
   2  -3   5    1.18    0.11
  -2   3  -5    1.58    0.11
  -2   3  -5    1.21    0.11
   2   3   5    1.48    0.10
   2   3   5    1.47    0.15
   3  -3   5   18.23    0.85
  -3  -3  -5   17.80    0.78
  -3  -3  -5   18.15    0.82
   3  -3   5   17.51    0.78
  -3   3  -5   17.62    0.77
  -3   3  -5   18.72    0.79
   3   3   5   18.29    0.81
  -4  -3  -5   36.33    1.60
   4  -3   5   37.82    1.59
   4  -3   5   37.50    1.67
  -4  -3  -5   37.36    1.63
  -4   3  -5   37.80    1.59
   4   3   5   38.13    1.61
  -4   3  -5   39.28    1.61
   5  -3   5   16.32    0.77
  -5  -3  -5   15.51    0.69
   5  -3   5   15.33    0.68
   5   3   5   14.93    0.69
   5   3   5   14.76    0.71
  -5   3  -5   15.14    0.69
   6  -3   5    7.73    0.37
   6  -3   5    7.49    0.46
  -6  -3  -5    7.25    0.38
   6   3   5    7.65    0.41
  -6   3  -5    7.58    0.38
   6   3   5    7.62    0.38
  -6   3  -5    7.20    0.39
   7  -3   5    0.98    0.13
   7  -3   5    1.05    0.20
  -7  -3  -5    1.44    0.16
   7   3   5    1.20    0.13
  -7   3  -5    1.13    0.14
  -7   3  -5    0.96    0.15
   7   3   5    0.99    0.15
   8  -3   5    4.35    0.39
   8  -3   5    4.37    0.28
  -8  -3  -5    4.22    0.29
   8   3   5    4.46    0.33
  -8   3  -5    4.50    0.29
   8   3   5    4.51    0.28
   9  -3   5    4.21    0.29
   9  -3   5    3.84    0.40
  -9  -3  -5    3.97    0.30
   9   3   5    3.97    0.28
  -9   3  -5    4.45    0.32
   9   3   5    4.39    0.34
 -10  -3  -5    0.33    0.17
  10  -3   5    0.36    0.15
  10  -3   5    0.47    0.25
  10   3   5    0.30    0.13
  10   3   5    0.49    0.18
 -10   3  -5    0.61    0.16
 -11  -3  -5    2.90    0.31
  11  -3   5    2.87    0.37
  11   3   5    2.59    0.30
 -11   3  -5    3.45    0.29
 -12  -3  -5    1.58    0.26
  12  -3   5    0.62    0.29
  12   3   5    0.84    0.24
 -12   3  -5    1.02    0.23
 -12   4   5    1.11    0.32
  12   4  -5    0.61    0.28
  11  -4  -5    0.42    0.24
 -11  -4   5    0.48    0.21
 -11   4   5    0.20    0.14
 -11   4   5    0.31    0.27
  11   4  -5    0.16    0.22
 -10  -4   5    1.97    0.25
  10  -4  -5    1.97    0.30
 -10   4   5    2.00    0.21
 -10   4   5    2.50    0.38
  10   4  -5    2.32    0.32
   9  -4  -5    2.49    0.31
  -9  -4   5    2.56    0.27
  -9   4   5    2.19    0.21
   9   4  -5    3.08    0.33
  -9   4   5    2.01    0.33
  -8  -4   5   12.43    0.63
   8  -4  -5   12.92    0.68
  -8   4   5   11.21    0.72
  -8   4   5   12.04    0.58
   8   4  -5   13.04    0.68
   7  -4  -5    6.38    0.41
  -7  -4   5    5.99    0.37
   7   4  -5    5.84    0.39
  -7   4   5    5.59    0.46
  -7   4   5    6.02    0.32
   6  -4  -5    9.40    0.53
  -6  -4   5    9.83    0.50
  -6   4   5    9.16    0.59
  -6   4   5    9.54    0.44
   6   4  -5    9.79    0.53
   5  -4  -5    0.92    0.18
  -5  -4   5    0.67    0.14
   5  -4  -5    0.92    0.09
   5   4  -5    0.67    0.15
  -5   4   5    0.93    0.21
  -5   4   5    0.75    0.09
  -4  -4   5    3.31    0.23
   4  -4  -5    3.33    0.27
   4  -4  -5    3.24    0.17
   4   4  -5    3.22    0.25
  -4   4   5    3.39    0.31
   4   4  -5    3.20    0.17
  -4   4   5    3.03    0.16
   4   4  -5    2.95    0.19
   3  -4  -5    2.56    0.22
  -3  -4   5    2.47    0.19
   3   4  -5    2.16    0.19
  -3   4   5    2.50    0.13
  -3   4   5    2.64    0.13
   3   4  -5    2.58    0.21
  -3   4   5    2.62    0.28
   3   4  -5    2.09    0.16
   2  -4  -5    2.87    0.25
  -2  -4   5    2.95    0.21
  -2  -4   5    3.01    0.20
   2   4  -5    3.29    0.20
  -2   4   5    3.41    0.15
  -2   4   5    3.26    0.15
   2   4  -5    3.29    0.23
  -2   4   5    3.44    0.29
  -1  -4   5   40.00    1.70
  -1  -4   5   39.07    1.67
   1  -4  -5   38.78    1.71
  -1   4   5   40.78    1.74
   1   4  -5   39.19    1.68
  -1   4   5   39.61    1.62
  -1   4   5   38.36    1.62
   0  -4  -5    8.01    0.43
   0  -4  -5    8.24    0.36
   0  -4   5    8.11    0.44
   0  -4   5    8.65    0.40
   0   4   5    7.93    0.35
   0   4   5    8.21    0.46
   1  -4   5   40.04    1.72
  -1  -4  -5   40.32    1.64
   1  -4   5   38.68    1.67
  -1  -4  -5   37.39    1.70
  -1   4  -5   38.83    1.66
   1   4   5   39.97    1.64
   1   4   5   39.69    1.72
   2  -4   5    3.41    0.26
  -2  -4  -5    3.24    0.18
  -2  -4  -5    3.09    0.24
   2  -4   5    3.36    0.20
   2   4   5    2.99    0.24
  -2   4  -5    3.06    0.20
  -2   4  -5    2.94    0.20
   2   4   5    2.87    0.17
  -3  -4  -5    2.36    0.22
   3  -4   5    2.66    0.18
   3  -4   5    3.02    0.28
  -3  -4  -5    2.20    0.16
  -3   4  -5    2.84    0.18
  -3   4  -5    2.46    0.19
   3   4   5    2.48    0.20
  -4  -4  -5    3.22    0.25
   4  -4   5    2.99    0.20
   4  -4   5    2.98    0.28
  -4  -4  -5    3.01    0.20
   4   4   5    4.07    0.24
  -4   4  -5    3.20    0.21
  -4   4  -5    3.25    0.20
   5  -4   5    0.73    0.18
   5  -4   5    0.94    0.12
  -5  -4  -5    0.74    0.11
  -5   4  -5    0.61    0.12
   5   4   5    0.88    0.13
  -5   4  -5    0.55    0.11
   6  -4   5    9.64    0.57
   6  -4   5    9.73    0.48
  -6  -4  -5    9.70    0.48
  -6   4  -5   10.02    0.49
   6   4   5    9.23    0.47
   6   4   5    9.58    0.52
   7  -4   5    6.12    0.46
  -7  -4  -5    6.26    0.37
   7  -4   5    6.25    0.36
   7   4   5    6.69    0.41
   7   4   5    6.45    0.34
  -7   4  -5    6.02    0.35
   8  -4   5   12.45    0.60
   8  -4   5   12.01    0.71
  -8  -4  -5   12.56    0.61
  -8   4  -5   12.63    0.61
   8   4   5   12.24    0.65
   8   4   5   11.49    0.58
   9  -4   5    2.48    0.33
   9  -4   5    2.40    0.24
  -9  -4  -5    2.40    0.25
   9   4   5    2.40    0.28
  -9   4  -5    2.27    0.24
 -10  -4  -5    1.76    0.23
  10  -4   5    1.96    0.35
 -10   4  -5    2.11    0.25
  10   4   5    1.75    0.26
 -11  -4  -5    0.52    0.17
  11  -4   5    0.28    0.26
 -11   4  -5    0.31    0.17
  11   4   5    0.31    0.21
  12   4   5    0.69    0.25
  11  -5  -5    0.52    0.26
 -11  -5   5    0.80    0.20
 -11   5   5    1.37    0.36
  11   5  -5    0.78    0.27
 -11   5   5    0.85    0.17
  10  -5  -5    1.09    0.26
 -10  -5   5    0.77    0.20
  10   5  -5    0.87    0.27
 -10   5   5    0.91    0.16
 -10   5   5    0.61    0.28
   9  -5  -5    1.60    0.28
  -9  -5   5    1.42    0.22
  -9   5   5    1.79    0.18
  -9   5   5    1.68    0.33
   9   5  -5    1.45    0.25
   8  -5  -5    1.13    0.23
  -8  -5   5    1.24    0.21
  -8   5   5    1.09    0.14
  -8   5   5    1.18    0.32
   8   5  -5    0.97    0.22
   7  -5  -5    6.28    0.44
  -7  -5   5    6.94    0.41
  -7   5   5    6.16    0.51
   7   5  -5    6.35    0.43
  -7   5   5    6.74    0.34
   6  -5  -5    1.66    0.24
  -6  -5   5    1.53    0.19
  -6   5   5    1.24    0.12
   6   5  -5    1.39    0.22
  -6   5   5    1.97    0.33
  -5  -5   5    3.09    0.25
   5  -5  -5    3.42    0.19
   5  -5  -5    3.27    0.31
  -5   5   5    3.52    0.19
  -5   5   5    3.47    0.38
   5   5  -5    3.20    0.18
   5   5  -5    3.43    0.29
   5   5  -5    3.37    0.19
   4  -5  -5    1.40    0.20
  -4  -5   5    1.79    0.18
   4   5  -5    1.34    0.18
   4   5  -5    1.36    0.13
  -4   5   5    1.50    0.26
  -4   5   5    1.20    0.10
   4   5  -5    1.42    0.15
  -3  -5   5    3.05    0.22
   3  -5  -5    2.97    0.28
   3   5  -5    3.02    0.24
  -3   5   5    2.80    0.32
   3   5  -5    2.95    0.20
   3   5  -5    2.99    0.26
  -3   5   5    3.08    0.15
  -3   5   5    2.86    0.15
  -2  -5   5    5.99    0.33
   2  -5  -5    6.16    0.38
   2   5  -5    6.39    0.36
  -2   5   5    5.94    0.27
  -2   5   5    6.16    0.27
  -2   5   5    5.95    0.42
   1  -5  -5    8.33    0.48
  -1  -5   5    8.78    0.47
  -1  -5   5    8.17    0.43
  -1   5   5    9.18    0.38
  -1   5   5    8.65    0.38
   1   5  -5    8.59    0.45
  -1   5   5    8.83    0.52
   0  -5   5   10.35    0.51
   0  -5   5   10.93    0.53
   0  -5  -5   10.13    0.47
   0  -5  -5   11.23    0.56
   0  -5   5   10.69    0.56
   0   5   5   10.82    0.47
   0   5   5   11.46    0.60
   1  -5   5    8.85    0.45
  -1  -5  -5    8.87    0.48
   1  -5   5    9.37    0.50
  -1  -5  -5    8.86    0.40
   1   5   5    8.45    0.49
  -1   5  -5    8.93    0.43
   1   5   5    8.37    0.39
  -2  -5  -5    5.93    0.30
   2  -5   5    6.61    0.41
  -2  -5  -5    6.11    0.37
   2  -5   5    5.64    0.34
  -2   5  -5    6.00    0.31
   2   5   5    6.25    0.37
   3  -5   5    3.20    0.32
  -3  -5  -5    2.73    0.18
   3  -5   5    2.54    0.21
  -3  -5  -5    2.99    0.26
   3   5   5    2.67    0.25
  -3   5  -5    3.03    0.21
  -4  -5  -5    1.29    0.14
   4  -5   5    1.16    0.22
   4  -5   5    1.28    0.16
  -4  -5  -5    1.36    0.20
   4   5   5    1.22    0.17
  -4   5  -5    1.40    0.16
  -5  -5  -5    2.98    0.29
  -5  -5  -5    3.03    0.23
   5  -5   5    3.90    0.37
   5  -5   5    3.42    0.25
   5   5   5    3.64    0.25
  -5   5  -5    3.56    0.24
   6  -5   5    1.33    0.17
  -6  -5  -5    1.23    0.17
   6  -5   5    1.65    0.27
   6   5   5    1.85    0.18
  -6   5  -5    1.26    0.16
   6   5   5    1.68    0.24
   7  -5   5    6.47    0.50
   7  -5   5    6.76    0.39
  -7  -5  -5    6.53    0.39
   7   5   5    6.97    0.45
  -7   5  -5    7.13    0.39
   7   5   5    6.75    0.37
   8  -5   5    1.07    0.26
   8  -5   5    1.23    0.18
  -8  -5  -5    1.12    0.18
   8   5   5    1.13    0.15
  -8   5  -5    1.18    0.19
   8   5   5    1.02    0.21
   9  -5   5    1.38    0.30
  -9  -5  -5    2.08    0.24
   9   5   5    1.66    0.26
  -9   5  -5    1.88    0.22
   9   5   5    1.25    0.20
  10  -5   5    1.12    0.29
 -10  -5  -5    0.56    0.18
  10   5   5    1.09    0.25
 -10   5  -5    1.08    0.21
 -11  -5  -5    0.92    0.21
  11  -5   5    1.02    0.31
  11   5   5    0.96    0.26
 -11   5  -5    0.69    0.20
  10  -6  -5    1.13    0.28
 -10  -6   5    1.40    0.25
 -10   6   5    1.85    0.38
  10   6  -5    1.35    0.28
   9  -6  -5    0.42    0.23
  -9  -6   5    0.28    0.17
   9   6  -5    0.68    0.24
  -9   6   5    0.44    0.28
   8  -6  -5    0.63    0.22
  -8  -6   5    0.37    0.17
   8   6  -5    0.70    0.24
  -8   6   5    0.25    0.11
  -8   6   5    0.14    0.25
   7  -6  -5    4.12    0.39
  -7  -6   5    4.90    0.36
   7   6  -5    4.36    0.40
  -7   6   5    4.75    0.27
  -7   6   5    5.26    0.52
  -6  -6   5    0.53    0.16
   6  -6  -5    0.56    0.20
  -6   6   5    0.66    0.26
   6   6  -5    0.50    0.20
  -5  -6   5    1.61    0.20
   5  -6  -5    1.93    0.27
   5   6  -5    1.43    0.22
  -5   6   5    1.44    0.30
  -5   6   5    1.70    0.14
   5   6  -5    2.00    0.18
  -4  -6   5   13.49    0.67
   4  -6  -5   13.90    0.72
   4   6  -5   13.04    0.66
  -4   6   5   12.80    0.80
   4   6  -5   13.40    0.70
  -4   6   5   13.60    0.59
  -4   6   5   14.21    0.60
  -3  -6   5    1.28    0.17
   3  -6  -5    1.55    0.23
   3   6  -5    1.10    0.19
  -3   6   5    1.00    0.25
   3   6  -5    1.24    0.19
  -3   6   5    1.22    0.10
   2  -6  -5   11.32    0.61
  -2  -6   5   10.84    0.55
  -2   6   5   11.54    0.48
   2   6  -5   10.85    0.58
  -2   6   5   11.10    0.66
  -2   6   5   11.09    0.48
   2   6  -5   10.54    0.60
  -1  -6   5    3.98    0.27
   1  -6  -5    3.68    0.34
   1   6  -5    4.33    0.31
  -1   6   5    3.93    0.21
  -1   6   5    4.05    0.39
  -1   6   5    4.62    0.21
   0  -6   5    2.38    0.26
   0  -6  -5    2.25    0.15
   0  -6  -5    2.49    0.28
   0  -6   5    2.46    0.20
   0  -6   5    2.27    0.24
   0   6   5    2.14    0.28
   0   6   5    2.24    0.14
  -1  -6  -5    3.56    0.21
   1  -6   5    3.90    0.28
   1  -6   5    3.72    0.32
  -1  -6  -5    3.87    0.34
   1   6   5    3.92    0.33
   1   6   5    3.67    0.25
  -1   6  -5    4.17    0.25
   2  -6   5   10.70    0.55
   2  -6   5   10.33    0.62
  -2  -6  -5   11.24    0.60
  -2  -6  -5   10.61    0.50
   2   6   5   10.78    0.60
  -2   6  -5   10.68    0.52
   3  -6   5    1.45    0.25
   3  -6   5    1.19    0.18
  -3  -6  -5    1.20    0.21
  -3  -6  -5    1.27    0.14
  -3   6  -5    1.31    0.16
   3   6   5    1.64    0.23
   4  -6   5   13.03    0.75
  -4  -6  -5   12.62    0.70
  -4  -6  -5   12.89    0.62
   4  -6   5   13.81    0.66
  -4   6  -5   13.85    0.64
   4   6   5   13.96    0.68
   5  -6   5    1.67    0.20
  -5  -6  -5    1.92    0.28
  -5  -6  -5    1.63    0.18
   5  -6   5    1.46    0.28
   5   6   5    1.89    0.21
  -5   6  -5    2.18    0.21
   6  -6   5    0.25    0.22
  -6  -6  -5    0.74    0.15
   6  -6   5    0.49    0.15
   6   6   5    0.44    0.21
  -6   6  -5    0.91    0.16
   6   6   5    0.77    0.15
   7  -6   5    4.25    0.46
   7  -6   5    4.83    0.33
  -7  -6  -5    4.86    0.32
   7   6   5    4.15    0.39
   7   6   5    4.37    0.30
  -7   6  -5    4.25    0.31
   8  -6   5    0.35    0.24
  -8  -6  -5    0.06    0.15
   8   6   5    0.43    0.13
  -8   6  -5    0.25    0.16
   8   6   5    0.36    0.21
  -9  -6  -5    0.67    0.19
   9  -6   5    0.39    0.25
   9   6   5    0.51    0.24
  -9   6  -5    0.32    0.16
 -10  -6  -5    1.18    0.21
  10  -6   5    1.16    0.35
 -10   6  -5    1.33    0.23
  10   6   5    1.65    0.30
   9  -7  -5    1.96    0.33
  -9  -7   5    2.60    0.30
  -9   7   5    1.46    0.35
   9   7  -5    1.67    0.33
   8  -7  -5    0.19    0.21
  -8  -7   5    0.37    0.17
  -8   7   5    0.98    0.30
   8   7  -5    0.24    0.21
   7  -7  -5    0.38    0.22
  -7  -7   5    0.43    0.19
  -7   7   5    0.14    0.26
   7   7  -5    0.52    0.21
  -6  -7   5    2.41    0.25
   6  -7  -5    2.09    0.30
   6   7  -5    1.70    0.28
  -6   7   5    2.64    0.40
  -5  -7   5    1.04    0.20
   5  -7  -5    0.92    0.23
   5   7  -5    0.88    0.21
  -5   7   5    0.98    0.30
   5   7  -5    1.35    0.18
  -4  -7   5   -0.09    0.15
   4  -7  -5   -0.23    0.18
  -4   7   5    0.12    0.23
   4   7  -5    0.03    0.16
   4   7  -5    0.15    0.15
  -3  -7   5    2.43    0.24
   3  -7  -5    2.54    0.31
   3   7  -5    2.46    0.29
  -3   7   5    1.93    0.35
  -3   7   5    3.25    0.17
   3   7  -5    2.84    0.30
  -2  -7   5    2.62    0.24
   2  -7  -5    2.16    0.29
   2   7  -5    2.04    0.26
  -2   7   5    1.58    0.14
   2   7  -5    2.02    0.27
  -2   7   5    1.97    0.32
  -1  -7   5    5.23    0.33
   1  -7  -5    5.44    0.40
  -1   7   5    5.20    0.47
   1   7  -5    5.45    0.43
   1   7  -5    4.79    0.37
  -1   7   5    5.00    0.26
   0  -7   5   31.33    1.35
   0  -7   5   31.56    1.39
   0  -7  -5   29.73    1.41
   0   7  -5   30.97    1.47
   0   7   5   29.11    1.45
  -1  -7  -5    4.87    0.28
  -1  -7  -5    5.88    0.43
   1  -7   5    5.34    0.37
   1  -7   5    4.90    0.40
   1   7   5    4.76    0.44
  -1   7  -5    5.41    0.33
  -2  -7  -5    2.22    0.30
  -2  -7  -5    2.23    0.19
   2  -7   5    1.94    0.24
   2  -7   5    1.76    0.29
   2   7   5    1.90    0.29
  -2   7  -5    2.39    0.22
  -3  -7  -5    2.36    0.29
   3  -7   5    2.11    0.33
  -3  -7  -5    2.46    0.21
   3  -7   5    2.24    0.25
   3   7   5    2.89    0.31
  -3   7  -5    2.56    0.23
   4  -7   5   -0.09    0.14
  -4  -7  -5    0.10    0.20
  -4  -7  -5    0.00    0.11
   4  -7   5    0.15    0.20
   4   7   5   -0.04    0.16
  -4   7  -5    0.01    0.13
  -5  -7  -5    0.95    0.16
   5  -7   5    1.25    0.30
   5  -7   5    0.87    0.19
   5   7   5    1.03    0.20
  -5   7  -5    0.96    0.18
   6  -7   5    2.04    0.23
  -6  -7  -5    2.09    0.23
   6  -7   5    1.94    0.33
   6   7   5    1.74    0.27
   6   7   5    2.18    0.23
  -6   7  -5    1.87    0.22
  -7  -7  -5    0.44    0.17
   7  -7   5    0.53    0.26
   7  -7   5    0.41    0.26
   7   7   5    0.47    0.15
  -7   7  -5    0.77    0.17
   7   7   5    0.80    0.24
   8  -7   5    0.20    0.25
  -8  -7  -5    0.44    0.17
  -8   7  -5    0.53    0.17
   8   7   5    0.12    0.24
  -9  -7  -5    1.84    0.27
   9  -7   5    1.65    0.35
  -9   7  -5    2.07    0.25
   9   7   5    1.94    0.32
   7  -8  -5    0.41    0.24
  -7  -8   5    0.33    0.18
   7   8  -5    0.18    0.22
  -7   8   5    0.08    0.29
  -6  -8   5    3.22    0.31
   6  -8  -5    2.92    0.36
  -6   8   5    3.06    0.46
   6   8  -5    3.29    0.38
  -5  -8   5    0.30    0.18
   5  -8  -5    0.68    0.26
   5   8  -5    0.73    0.22
  -5   8   5    0.70    0.29
   4  -8  -5    0.23    0.23
  -4  -8   5    0.34    0.18
   4   8  -5    0.29    0.20
   4   8  -5    0.26    0.17
  -4   8   5   -0.06    0.25
   3  -8  -5    0.96    0.26
  -3  -8   5    1.03    0.19
   3   8  -5    1.19    0.24
  -3   8   5    1.16    0.30
   3   8  -5    0.70    0.22
   2  -8  -5    3.33    0.35
  -2  -8   5    3.43    0.29
   2   8  -5    3.14    0.35
   2   8  -5    3.07    0.34
  -2   8   5    3.28    0.42
  -1  -8   5   11.38    0.58
   1  -8  -5   10.59    0.66
  -1   8   5   10.48    0.72
   1   8  -5   10.67    0.61
   1   8  -5   10.91    0.68
   0  -8  -5    0.63    0.24
   0   8  -5    0.81    0.26
   0   8   5    0.66    0.24
   0   8  -5    0.58    0.16
  -1  -8  -5   11.97    0.59
   1  -8   5   10.43    0.61
  -1  -8  -5    9.88    0.63
  -1   8  -5   10.02    0.69
  -1   8  -5   11.06    0.56
   1   8   5   10.74    0.66
  -2  -8  -5    2.63    0.22
   2  -8   5    2.95    0.33
  -2  -8  -5    2.77    0.36
  -2   8  -5    3.30    0.45
   2   8   5    2.90    0.35
  -2   8  -5    2.88    0.25
  -3  -8  -5    1.06    0.16
  -3  -8  -5    1.06    0.24
   3  -8   5    0.97    0.22
  -3   8  -5    1.08    0.18
   3   8   5    1.13    0.24
  -4  -8  -5    0.36    0.14
  -4  -8  -5    0.51    0.24
   4  -8   5    0.31    0.18
   4  -8   5    0.45    0.23
   4   8   5    0.58    0.21
  -4   8  -5    0.55    0.16
   5  -8   5    0.77    0.29
   5  -8   5    0.55    0.19
  -5  -8  -5    0.85    0.17
  -5   8  -5    0.41    0.16
   5   8   5    0.73    0.19
   6  -8   5    2.67    0.40
  -6  -8  -5    3.09    0.28
   6   8   5    3.52    0.31
  -6   8  -5    3.27    0.27
   6   8   5    2.73    0.34
  -7  -8  -5    0.17    0.17
   7  -8   5    0.20    0.29
  -7   8  -5    0.35    0.16
   7   8   5    0.60    0.26
   5  -9  -5    0.34    0.25
  -5  -9   5   -0.06    0.19
  -5   9   5    0.35    0.31
   5   9  -5    0.06    0.20
   4  -9  -5    0.70    0.26
  -4  -9   5    1.08    0.22
   4   9  -5    0.97    0.28
  -4   9   5    1.30    0.34
   3  -9  -5    1.87    0.32
  -3  -9   5    1.74    0.24
   3   9  -5    1.19    0.27
  -3   9   5    1.02    0.33
   3   9  -5    1.52    0.28
   2  -9  -5    1.07    0.26
  -2  -9   5    1.00    0.21
   2   9  -5    0.75    0.21
  -2   9   5    0.87    0.29
   2   9  -5    0.89    0.26
   1  -9  -5    1.82    0.31
  -1  -9   5    1.29    0.21
   1   9  -5    1.49    0.29
   1   9  -5    1.32    0.26
  -1   9   5    1.45    0.34
   0  -9  -5    0.50    0.25
   0   9  -5    0.43    0.23
   0   9  -5    0.38    0.16
   0   9   5    0.48    0.28
   1  -9   5    1.58    0.27
  -1  -9  -5    1.59    0.29
  -1   9  -5    1.46    0.34
  -1   9  -5    1.44    0.21
   1   9   5    1.22    0.30
   2  -9   5    1.04    0.24
  -2  -9  -5    0.92    0.29
  -2   9  -5    0.83    0.18
  -2   9  -5    1.40    0.34
   2   9   5    0.78    0.26
  -3  -9  -5    1.65    0.30
   3  -9   5    1.41    0.26
  -3   9  -5    1.76    0.22
   3   9   5    1.36    0.28
  -3   9  -5    1.18    0.33
  -4  -9  -5    1.29    0.29
   4  -9   5    0.96    0.25
  -4   9  -5    0.95    0.35
   4   9   5    0.98    0.24
  -4   9  -5    0.87    0.19
   5   9   5    0.15    0.18
  -5   9  -5    0.11    0.30
   5   9   5    0.04    0.22
  -5   9  -5   -0.01    0.15
 -13   0   6   -0.33    0.17
  13   0  -6    0.00    0.34
 -12   0   6   -0.02    0.14
  12   0  -6    0.01    0.31
 -11   0   6    1.72    0.23
  11   0  -6    1.34    0.38
 -10   0   6    0.05    0.14
 -10   0   6    0.25    0.13
  10   0  -6   -0.15    0.26
   9   0  -6    0.05    0.24
  -9   0   6    0.25    0.13
  -9   0   6    0.09    0.12
  -8   0   6    9.16    0.47
  -8   0   6    8.90    0.46
  -7   0   6    0.21    0.10
   7   0  -6    0.23    0.17
  -7   0   6    0.42    0.10
  -7   0   6    0.11    0.10
  -6   0   6    4.07    0.23
  -6   0   6    3.79    0.23
  -6   0   6    3.70    0.24
  -5   0   6  125.42    5.20
  -5   0   6  125.41    5.21
  -5   0   6  126.22    5.21
  -4   0   6  217.32    9.20
  -4   0   6  224.36    9.21
   4   0  -6  228.44    9.23
   3   0  -6    0.19    0.07
   3   0  -6    0.02    0.10
  -3   0   6    0.16    0.06
  -3   0   6    0.18    0.06
   3   0  -6    0.22    0.05
   2   0  -6    4.21    0.22
  -2   0   6    4.02    0.20
  -2   0   6    3.48    0.23
   2   0  -6    4.30    0.20
  -2   0   6    4.41    0.21
   2   0  -6    2.98    0.24
  -1   0   6  312.89   12.63
   1   0  -6  292.55   12.72
   1   0  -6  301.28   12.61
   1   0  -6  307.45   12.59
  -1   0   6  317.46   12.62
   0   0  -6  298.63   12.69
   0   0  -6  351.30   12.75
   0   0   6  260.42   12.72
   0   0  -6  330.01   12.68
   0   0   6  300.75   12.70
   0   0  -6  303.13   12.64
  -1   0  -6  318.18   12.94
   1   0   6  310.73   12.87
   1   0   6  299.09   12.93
   1   0   6  310.54   12.94
  -1   0  -6  285.23   12.88
  -1   0  -6  354.18   12.91
   2   0   6    4.08    0.20
   2   0   6    4.01    0.22
  -2   0  -6    4.18    0.21
  -2   0  -6    3.99    0.19
   2   0   6    4.20    0.21
   3   0   6    0.17    0.07
  -3   0  -6    0.15    0.06
   3   0   6    0.17    0.07
   3   0   6    0.13    0.04
  -3   0  -6    0.11    0.06
   3   0   6    0.11    0.04
   4   0   6  222.53    9.27
   4   0   6  242.07    9.32
  -4   0  -6  222.05    9.29
   4   0   6  214.62    9.30
   5   0   6  120.70    5.13
   5   0   6  126.78    5.11
  -5   0  -6  122.83    5.12
   5   0   6  123.40    5.10
   6   0   6    3.80    0.22
  -6   0  -6    4.00    0.24
   6   0   6    3.88    0.25
   6   0   6    3.68    0.22
   7   0   6    0.32    0.10
  -7   0  -6    0.48    0.13
   7   0   6    0.44    0.12
   8   0   6    9.59    0.51
   8   0   6    8.94    0.48
  -8   0  -6    9.33    0.47
   9   0   6    0.20    0.14
   9   0   6    0.07    0.14
  -9   0  -6    0.07    0.13
 -10   0  -6    0.23    0.14
  10   0   6    0.54    0.18
  10   0   6    0.32    0.18
 -11   0  -6    2.05    0.25
  11   0   6    1.35    0.27
  11   0   6    1.97    0.27
  12   0   6    0.05    0.20
 -12   0  -6    0.10    0.17
  12   0   6    0.11    0.23
 -13   0  -6    0.02    0.18
  13   0   6    0.10    0.21
 -12  -1   6    0.64    0.19
  12  -1  -6    0.92    0.34
 -12   1   6    0.58    0.18
  12   1  -6    0.65    0.29
 -11  -1   6    6.32    0.41
  11  -1  -6    6.86    0.61
 -11   1   6    6.89    0.42
 -11   1   6    6.78    0.47
  10  -1  -6    4.18    0.45
 -10  -1   6    5.17    0.34
 -10   1   6    4.34    0.37
 -10   1   6    4.67    0.32
  10   1  -6    3.17    0.43
  -9  -1   6    1.90    0.21
  -9  -1   6    2.00    0.17
   9  -1  -6    1.89    0.34
  -9   1   6    2.06    0.25
   9   1  -6    1.10    0.27
  -9   1   6    1.63    0.18
  -8  -1   6    7.02    0.39
  -8  -1   6    7.30    0.33
   8  -1  -6    6.78    0.52
  -8  -1   6    7.48    0.35
  -8   1   6    7.63    0.43
  -8   1   6    6.97    0.37
   8   1  -6    5.43    0.45
  -7  -1   6    2.19    0.14
  -7  -1   6    2.18    0.20
  -7  -1   6    2.42    0.15
   7  -1  -6    1.75    0.27
  -7   1   6    2.01    0.17
  -7   1   6    2.09    0.23
   7   1  -6    1.90    0.26
   6  -1  -6    1.66    0.23
  -6  -1   6    2.20    0.13
  -6  -1   6    1.64    0.13
  -6  -1   6    1.87    0.18
  -6   1   6    1.90    0.16
  -6   1   6    1.77    0.21
   6   1  -6    1.59    0.21
   5  -1  -6    6.60    0.42
  -5  -1   6    6.45    0.29
  -5  -1   6    6.86    0.30
  -5  -1   6    6.13    0.32
  -5   1   6    6.21    0.36
  -5   1   6    6.62    0.32
   5   1  -6    6.57    0.38
  -5   1   6    5.46    0.36
  -4  -1   6   84.03    3.48
  -4  -1   6   84.71    3.45
   4  -1  -6   85.25    3.53
   4  -1  -6   85.03    3.46
   4   1  -6   87.63    3.52
  -4   1   6   81.83    3.50
  -4   1   6   81.44    3.46
   4   1  -6   78.62    3.46
  -3  -1   6   17.62    0.71
  -3  -1   6   17.11    0.73
   3  -1  -6   17.08    0.72
   3  -1  -6   17.93    0.77
   3  -1  -6   16.50    0.77
  -3   1   6   16.35    0.72
   3   1  -6   16.04    0.72
   3   1  -6   16.78    0.76
  -3   1   6   16.15    0.76
  -2  -1   6   42.85    1.74
   2  -1  -6   40.83    1.76
  -2  -1   6   40.70    1.71
   2  -1  -6   43.05    1.75
  -2  -1   6   39.48    1.72
   2  -1  -6   42.84    1.71
  -2   1   6   39.72    1.71
   2   1  -6   39.58    1.71
   2   1  -6   43.30    1.75
  -2   1   6   39.62    1.75
   2   1  -6   40.54    1.72
   1  -1  -6   16.01    0.73
  -1  -1   6   17.01    0.71
  -1  -1   6   16.30    0.70
   1  -1  -6   16.41    0.72
   1  -1  -6   16.14    0.69
  -1  -1   6   16.61    0.71
   1   1  -6   16.40    0.70
  -1   1   6   15.81    0.69
  -1   1   6   15.78    0.73
   1   1  -6   16.59    0.70
  -1   1   6   16.56    0.72
   1   1  -6   16.96    0.72
   0  -1   6   41.79    1.75
   0  -1   6   41.60    1.75
   0  -1  -6   44.15    1.78
   0  -1  -6   41.98    1.74
   0  -1   6   43.43    1.74
   0  -1  -6   41.32    1.76
   0   1  -6   40.85    1.75
   0   1   6   40.86    1.76
   0   1  -6   41.56    1.75
   0   1  -6   42.02    1.75
   0   1   6   41.72    1.77
   1  -1   6   15.22    0.70
  -1  -1  -6   16.15    0.70
  -1  -1  -6   15.98    0.68
   1  -1   6   16.47    0.67
   1   1   6   16.20    0.70
   1   1   6   16.29    0.68
  -1   1  -6   16.37    0.70
  -1   1  -6   15.69    0.69
   1   1   6   15.84    0.70
  -2  -1  -6   40.21    1.68
  -2  -1  -6   41.78    1.70
   2  -1   6   39.08    1.70
  -2  -1  -6   40.84    1.69
   2   1   6   39.61    1.69
   2   1   6   40.82    1.68
  -2   1  -6   39.71    1.69
   2   1   6   40.17    1.70
   3  -1   6   15.80    0.75
  -3  -1  -6   17.07    0.73
  -3  -1  -6   15.98    0.73
  -3  -1  -6   17.38    0.74
   3   1   6   16.60    0.73
   3   1   6   17.14    0.74
   3   1   6   17.45    0.73
  -3   1  -6   16.64    0.73
  -4  -1  -6   84.54    3.47
   4  -1   6   79.22    3.50
  -4   1  -6   83.43    3.48
   4   1   6   84.26    3.48
   4   1   6   85.91    3.48
   4   1   6   83.58    3.47
   5  -1   6    6.67    0.36
  -5  -1  -6    6.49    0.33
   5   1   6    6.54    0.33
   5   1   6    6.58    0.32
  -5   1  -6    6.54    0.29
   5   1   6    5.59    0.32
  -5   1  -6    6.45    0.33
  -6  -1  -6    2.03    0.17
   6  -1   6    1.94    0.21
  -6   1  -6    2.63    0.15
   6   1   6    1.82    0.17
  -6   1  -6    2.36    0.18
   6   1   6    1.99    0.17
   7  -1   6    2.06    0.22
  -7  -1  -6    1.99    0.19
   7  -1   6    1.60    0.20
   7   1   6    2.63    0.20
  -7   1  -6    2.20    0.19
  -7   1  -6    2.26    0.16
   7   1   6    2.36    0.19
   8  -1   6    7.77    0.45
  -8  -1  -6    7.11    0.40
   8   1   6    7.80    0.41
   8   1   6    6.96    0.39
  -8   1  -6    7.40    0.40
   9  -1   6    1.76    0.26
   9  -1   6    1.46    0.24
  -9  -1  -6    1.75    0.21
  -9   1  -6    1.88    0.21
   9   1   6    1.88    0.22
   9   1   6    1.95    0.22
 -10  -1  -6    4.90    0.35
  10  -1   6    4.51    0.42
  10  -1   6    4.32    0.37
 -10   1  -6    5.55    0.34
  10   1   6    5.23    0.37
  10   1   6    4.87    0.37
  11  -1   6    5.53    0.47
  11  -1   6    7.00    0.49
 -11  -1  -6    6.33    0.42
 -11   1  -6    6.38    0.42
  11   1   6    6.82    0.44
  11   1   6    6.04    0.45
  12  -1   6    0.27    0.22
 -12  -1  -6    0.50    0.20
  12   1   6    0.54    0.22
 -12   1  -6    0.58    0.18
  12   1   6    0.55    0.20
 -12  -2   6    1.34    0.24
  12  -2  -6    1.27    0.33
 -12   2   6    0.92    0.29
  12   2  -6    0.55    0.33
 -12   2   6    1.54    0.20
  11  -2  -6    4.14    0.43
 -11  -2   6    3.69    0.31
 -11   2   6    3.75    0.39
  11   2  -6    2.98    0.42
 -11   2   6    3.57    0.29
  10  -2  -6    0.73    0.26
 -10  -2   6    0.57    0.17
  10   2  -6    0.17    0.21
 -10   2   6    0.60    0.15
 -10   2   6    0.28    0.19
   9  -2  -6    7.56    0.52
  -9  -2   6    7.26    0.41
  -9   2   6    6.58    0.37
   9   2  -6    5.44    0.47
  -9   2   6    5.37    0.45
   8  -2  -6    2.51    0.30
  -8  -2   6    1.99    0.21
  -8   2   6    1.96    0.19
   8   2  -6    1.87    0.25
  -8   2   6    2.28    0.27
  -7  -2   6    0.15    0.10
   7  -2  -6    0.45    0.17
  -7   2   6    0.33    0.10
   7   2  -6    0.41    0.15
  -7   2   6    0.21    0.17
   6  -2  -6   14.49    0.71
  -6  -2   6   14.18    0.66
  -6   2   6   13.80    0.63
   6   2  -6   14.56    0.69
  -6   2   6   13.63    0.71
  -5  -2   6    3.19    0.22
   5  -2  -6    4.03    0.27
   5  -2  -6    2.80    0.18
   5   2  -6    3.58    0.24
  -5   2   6    3.13    0.19
  -5   2   6    3.31    0.27
   4  -2  -6    6.41    0.30
  -4  -2   6    6.28    0.33
   4  -2  -6    7.26    0.37
  -4   2   6    6.45    0.30
   4   2  -6    6.27    0.35
  -4   2   6    6.03    0.38
   3  -2  -6   83.66    3.61
  -3  -2   6   83.93    3.59
  -3  -2   6   88.48    3.57
   3  -2  -6   84.27    3.56
  -3   2   6   89.03    3.64
  -3   2   6   87.92    3.56
   3   2  -6   86.73    3.56
   3   2  -6   87.38    3.61
   2  -2  -6    3.75    0.17
  -2  -2   6    3.99    0.19
  -2  -2   6    3.52    0.20
  -2  -2   6    3.82    0.21
   2  -2  -6    3.78    0.22
  -2   2   6    3.80    0.25
  -2   2   6    3.72    0.17
   2   2  -6    3.63    0.18
   2   2  -6    3.52    0.21
  -1  -2   6   34.74    1.49
   1  -2  -6   37.84    1.58
   1  -2  -6   34.97    1.51
  -1  -2   6   35.22    1.49
  -1  -2   6   35.39    1.49
  -1   2   6   34.82    1.52
   1   2  -6   35.36    1.49
   1   2  -6   34.73    1.48
   0  -2   6    3.81    0.19
   0  -2   6    3.55    0.20
   0  -2   6    3.95    0.20
   0  -2  -6    3.85    0.17
   0  -2  -6    4.12    0.23
   0   2  -6    3.70    0.20
   0   2  -6    3.09    0.19
   0   2   6    3.89    0.17
   0   2   6    3.32    0.21
   0   2   6    3.79    0.23
   0   2  -6    3.86    0.19
   1  -2   6   34.90    1.50
  -1  -2  -6   35.14    1.46
  -1  -2  -6   34.53    1.50
   1   2   6   34.66    1.50
  -1   2  -6   36.51    1.50
   1   2   6   35.79    1.46
   1   2   6   35.36    1.50
  -1   2  -6   34.13    1.48
  -1   2  -6   34.31    1.49
  -1   2  -6   35.19    1.46
  -1   2  -6   35.53    1.46
   2  -2   6    3.68    0.23
  -2  -2  -6    3.73    0.23
  -2  -2  -6    3.16    0.23
  -2  -2  -6    3.85    0.19
  -2   2  -6    3.83    0.17
   2   2   6    3.78    0.22
  -2   2  -6    3.72    0.17
   2   2   6    3.88    0.19
  -2   2  -6    3.90    0.21
   2   2   6    3.75    0.22
  -3  -2  -6   85.79    3.51
   3  -2   6   83.40    3.49
  -3  -2  -6   83.88    3.53
   3  -2   6   85.24    3.56
   3   2   6   85.28    3.53
   3   2   6   87.01    3.52
  -3   2  -6   82.76    3.52
  -4  -2  -6    6.91    0.36
   4  -2   6    6.82    0.38
  -4  -2  -6    6.53    0.33
   4  -2   6    7.15    0.31
   4   2   6    6.40    0.34
  -4   2  -6    6.50    0.34
  -4   2  -6    7.30    0.30
   5  -2   6    3.54    0.18
   5  -2   6    3.08    0.25
  -5  -2  -6    3.53    0.21
  -5   2  -6    3.30    0.17
   5   2   6    3.49    0.21
   5   2   6    3.43    0.23
  -5   2  -6    3.19    0.22
   6  -2   6   13.69    0.70
   6  -2   6   14.18    0.62
  -6  -2  -6   14.01    0.65
   6   2   6   13.99    0.65
  -6   2  -6   14.92    0.62
  -6   2  -6   13.51    0.65
   6   2   6   14.04    0.66
   7  -2   6    0.69    0.11
   7  -2   6    0.75    0.18
  -7  -2  -6    0.41    0.11
   7   2   6    0.25    0.12
  -7   2  -6    0.25    0.11
   7   2   6    0.26    0.11
   8  -2   6    2.06    0.20
   8  -2   6    2.25    0.26
  -8  -2  -6    1.96    0.20
  -8   2  -6    1.80    0.19
   8   2   6    1.97    0.21
   8   2   6    2.60    0.20
  -9  -2  -6    6.47    0.39
   9  -2   6    7.11    0.40
   9  -2   6    6.82    0.48
   9   2   6    6.26    0.38
   9   2   6    6.56    0.41
  -9   2  -6    6.69    0.39
 -10  -2  -6    0.37    0.16
  10  -2   6    0.66    0.16
  10  -2   6    0.35    0.23
 -10   2  -6    0.44    0.16
  10   2   6    0.40    0.16
  10   2   6    0.30    0.16
 -11  -2  -6    3.67    0.31
  11  -2   6    4.17    0.43
  11   2   6    3.21    0.33
  11   2   6    3.80    0.33
 -11   2  -6    4.37    0.34
  12  -2   6    0.98    0.29
 -12  -2  -6    0.97    0.21
 -12   2  -6    1.54    0.25
  12   2   6    0.95    0.25
  12  -3  -6    3.11    0.40
 -12  -3   6    3.04    0.33
 -12   3   6    4.01    0.44
  12   3  -6    2.57    0.42
 -12   3   6    3.56    0.31
  11  -3  -6    3.35    0.39
 -11  -3   6    3.15    0.32
  11   3  -6    3.08    0.42
 -11   3   6    2.96    0.27
 -11   3   6    3.50    0.41
 -10  -3   6    3.19    0.29
  10  -3  -6    3.73    0.39
 -10   3   6    3.51    0.27
 -10   3   6    3.56    0.41
  10   3  -6    3.45    0.37
   9  -3  -6    1.34    0.26
  -9  -3   6    1.18    0.19
   9   3  -6    0.98    0.22
  -9   3   6    1.06    0.27
  -9   3   6    1.26    0.16
   8  -3  -6   11.90    0.64
  -8  -3   6   11.29    0.59
   8   3  -6   12.08    0.64
  -8   3   6   10.69    0.54
  -8   3   6   11.11    0.67
   7  -3  -6    3.39    0.31
  -7  -3   6    3.16    0.24
  -7   3   6    3.09    0.21
  -7   3   6    3.21    0.35
   7   3  -6    3.44    0.30
  -6  -3   6    5.04    0.30
   6  -3  -6    5.27    0.36
  -6   3   6    5.27    0.40
  -6   3   6    4.93    0.27
   6   3  -6    5.11    0.34
  -5  -3   6   13.34    0.63
   5  -3  -6   13.93    0.67
   5  -3  -6   13.46    0.60
   5   3  -6   13.52    0.66
  -5   3   6   13.45    0.71
  -5   3   6   13.89    0.60
   4  -3  -6    1.44    0.10
   4  -3  -6    1.77    0.18
  -4  -3   6    1.32    0.15
   4   3  -6    1.58    0.17
   4   3  -6    1.49    0.08
  -4   3   6    1.31    0.10
   4   3  -6    1.40    0.09
  -4   3   6    1.69    0.22
  -3  -3   6    5.46    0.26
   3  -3  -6    5.04    0.23
  -3  -3   6    4.85    0.29
   3  -3  -6    5.33    0.31
  -3   3   6    5.47    0.36
  -3   3   6    5.26    0.23
   3   3  -6    5.35    0.30
   3   3  -6    5.52    0.25
   2  -3  -6   70.40    3.03
  -2  -3   6   72.25    3.00
  -2  -3   6   73.66    3.00
   2   3  -6   71.20    3.01
  -2   3   6   71.24    3.06
   2   3  -6   72.67    2.99
   1  -3  -6    4.38    0.28
  -1  -3   6    5.42    0.26
  -1  -3   6    4.44    0.26
   1   3  -6    4.86    0.24
   1   3  -6    4.59    0.25
   1   3  -6    4.73    0.28
  -1   3   6    4.59    0.30
   0  -3  -6   64.02    2.72
   0  -3  -6   65.60    2.66
   0  -3   6   63.26    2.69
   0  -3   6   66.31    2.72
   0   3  -6   64.70    2.69
   0   3  -6   62.25    2.70
   0   3   6   65.90    2.66
   0   3   6   62.81    2.73
   0   3  -6   65.26    2.69
  -1  -3  -6    4.49    0.21
  -1  -3  -6    4.84    0.27
   1  -3   6    5.12    0.29
  -1   3  -6    4.29    0.23
  -1   3  -6    4.31    0.23
  -1   3  -6    4.91    0.25
   1   3   6    4.62    0.28
   1   3   6    4.27    0.21
  -2  -3  -6   73.67    2.98
   2  -3   6   71.97    3.04
   2  -3   6   72.02    2.98
  -2  -3  -6   70.46    3.02
   2   3   6   70.92    3.02
   2   3   6   72.36    2.97
  -2   3  -6   73.38    2.98
  -2   3  -6   69.19    2.99
   3  -3   6    5.21    0.34
   3  -3   6    5.34    0.25
  -3  -3  -6    5.85    0.31
  -3  -3  -6    5.62    0.27
  -3   3  -6    4.77    0.28
   3   3   6    5.36    0.29
  -3   3  -6    5.15    0.25
   4  -3   6    1.50    0.19
   4  -3   6    1.44    0.11
  -4  -3  -6    1.46    0.17
  -4  -3  -6    1.27    0.12
   4   3   6    1.53    0.15
  -4   3  -6    1.67    0.14
   5  -3   6   14.45    0.61
   5  -3   6   13.38    0.70
  -5  -3  -6   13.46    0.63
   5   3   6   13.96    0.63
  -5   3  -6   13.41    0.64
  -6  -3  -6    5.38    0.29
   6  -3   6    5.00    0.27
   6  -3   6    5.14    0.36
  -6   3  -6    5.10    0.30
  -6   3  -6    5.31    0.27
   6   3   6    5.18    0.29
   6   3   6    5.17    0.33
  -7  -3  -6    3.26    0.24
   7  -3   6    3.28    0.34
   7  -3   6    2.79    0.21
  -7   3  -6    3.66    0.25
  -7   3  -6    3.14    0.20
   7   3   6    3.42    0.27
   7   3   6    3.28    0.23
   8  -3   6   10.48    0.52
  -8  -3  -6   11.16    0.55
   8  -3   6   10.70    0.65
   8   3   6   11.11    0.54
  -8   3  -6   11.21    0.55
   8   3   6   11.13    0.58
   9  -3   6    1.64    0.27
   9  -3   6    1.29    0.16
  -9  -3  -6    1.43    0.20
   9   3   6    1.21    0.20
   9   3   6    1.18    0.17
  -9   3  -6    1.27    0.19
  10  -3   6    4.11    0.43
  10  -3   6    3.19    0.30
 -10  -3  -6    3.28    0.29
  10   3   6    3.48    0.27
  10   3   6    3.82    0.32
 -10   3  -6    3.52    0.30
 -11  -3  -6    3.43    0.33
  11  -3   6    2.98    0.40
 -11   3  -6    3.47    0.32
  11   3   6    2.65    0.31
 -12  -3  -6    3.63    0.35
  12  -3   6    3.28    0.41
 -12   3  -6    3.40    0.31
  12   3   6    2.67    0.33
  11  -4  -6    0.09    0.23
 -11  -4   6    0.55    0.19
 -11   4   6    0.74    0.17
  11   4  -6    0.76    0.29
 -11   4   6    0.38    0.24
  10  -4  -6    0.70    0.25
 -10  -4   6    0.19    0.17
 -10   4   6    0.35    0.14
 -10   4   6    0.42    0.27
  10   4  -6    0.61    0.24
  -9  -4   6    2.00    0.23
   9  -4  -6    1.64    0.26
  -9   4   6    2.43    0.36
  -9   4   6    1.91    0.19
   9   4  -6    2.18    0.30
   8  -4  -6    1.23    0.23
  -8  -4   6    1.14    0.19
  -8   4   6    0.57    0.27
  -8   4   6    0.88    0.14
   8   4  -6    1.15    0.23
  -7  -4   6    4.78    0.32
   7  -4  -6    5.38    0.38
  -7   4   6    4.51    0.27
   7   4  -6    4.70    0.35
  -7   4   6    4.58    0.41
  -6  -4   6    9.39    0.48
   6  -4  -6    9.55    0.53
  -6   4   6    8.81    0.57
  -6   4   6    8.58    0.42
   6   4  -6    8.92    0.51
   5  -4  -6    7.07    0.34
  -5  -4   6    7.69    0.40
   5  -4  -6    7.35    0.43
   5   4  -6    7.32    0.43
  -5   4   6    6.96    0.48
  -5   4   6    7.17    0.34
   4  -4  -6    7.77    0.34
   4  -4  -6    7.86    0.44
  -4  -4   6    7.93    0.40
   4   4  -6    7.32    0.36
   4   4  -6    7.15    0.41
   4   4  -6    7.30    0.34
  -4   4   6    8.04    0.34
  -4   4   6    7.67    0.49
  -3  -4   6    3.09    0.22
  -3  -4   6    3.14    0.19
   3  -4  -6    2.94    0.25
  -3   4   6    2.96    0.14
  -3   4   6    3.43    0.31
   3   4  -6    3.10    0.23
  -3   4   6    2.71    0.13
   3   4  -6    2.68    0.17
   2  -4  -6    5.68    0.35
  -2  -4   6    5.72    0.31
  -2  -4   6    5.40    0.31
   2   4  -6    5.83    0.30
   2   4  -6    6.08    0.33
  -2   4   6    5.60    0.38
   1  -4  -6   19.44    0.91
  -1  -4   6   19.39    0.90
  -1  -4   6   19.95    0.88
  -1   4   6   20.04    0.95
   1   4  -6   20.80    0.89
   0  -4   6   66.39    2.73
   0  -4  -6   63.92    2.72
   0  -4   6   62.58    2.68
   0  -4  -6   64.06    2.64
   0   4  -6   63.09    2.68
   0   4   6   64.21    2.64
   0   4   6   64.10    2.74
  -1  -4  -6   20.28    0.93
  -1  -4  -6   20.03    0.85
   1  -4   6   21.23    0.89
   1  -4   6   19.82    0.94
   1   4   6   20.40    0.85
  -1   4  -6   20.04    0.89
   1   4   6   19.65    0.93
  -1   4  -6   19.85    0.91
   2  -4   6    5.11    0.35
   2  -4   6    5.28    0.29
  -2  -4  -6    5.92    0.27
  -2  -4  -6    5.51    0.35
   2   4   6    5.40    0.34
   2   4   6    5.35    0.26
  -2   4  -6    5.76    0.30
  -2   4  -6    5.73    0.29
   3  -4   6    3.03    0.26
  -3  -4  -6    2.62    0.25
  -3  -4  -6    2.80    0.18
   3  -4   6    2.77    0.18
  -3   4  -6    3.07    0.19
   3   4   6    3.15    0.22
  -3   4  -6    3.06    0.20
  -4  -4  -6    7.78    0.38
   4  -4   6    7.91    0.47
  -4  -4  -6    7.85    0.44
   4  -4   6    7.47    0.37
  -4   4  -6    7.42    0.37
   4   4   6    7.49    0.40
  -4   4  -6    7.85    0.39
  -5  -4  -6    7.23    0.43
  -5  -4  -6    7.45    0.38
   5  -4   6    7.95    0.47
   5  -4   6    7.71    0.37
  -5   4  -6    6.57    0.37
   5   4   6    7.55    0.39
  -5   4  -6    7.11    0.39
  -6  -4  -6    8.97    0.46
   6  -4   6    8.89    0.45
   6  -4   6    8.95    0.56
   6   4   6    9.24    0.46
  -6   4  -6    9.87    0.47
   6   4   6    9.19    0.50
  -7  -4  -6    5.34    0.33
   7  -4   6    5.22    0.42
   7  -4   6    5.13    0.30
   7   4   6    5.37    0.37
   7   4   6    4.67    0.30
  -7   4  -6    5.10    0.33
   8  -4   6    0.77    0.24
  -8  -4  -6    0.89    0.16
   8  -4   6    1.25    0.16
   8   4   6    0.91    0.15
   8   4   6    1.05    0.20
  -8   4  -6    1.00    0.17
  -9  -4  -6    2.28    0.25
   9  -4   6    2.09    0.22
   9  -4   6    2.17    0.34
   9   4   6    1.78    0.20
  -9   4  -6    1.69    0.21
   9   4   6    2.07    0.27
 -10  -4  -6    0.64    0.17
  10  -4   6    0.70    0.27
 -10   4  -6    0.40    0.18
  10   4   6    0.44    0.20
  10   4   6    0.22    0.15
 -11  -4  -6    0.49    0.17
  11  -4   6    0.71    0.29
 -11   4  -6    0.28    0.20
  11   4   6    0.43    0.23
  11  -5  -6    1.90    0.34
 -11  -5   6    2.05    0.29
  11   5  -6    1.65    0.35
 -11   5   6    2.01    0.39
  10  -5  -6   -0.13    0.21
 -10  -5   6   -0.17    0.18
 -10   5   6    0.11    0.12
 -10   5   6    0.25    0.26
  10   5  -6    0.08    0.23
   9  -5  -6    1.91    0.30
  -9  -5   6    2.02    0.26
  -9   5   6    1.96    0.37
  -9   5   6    1.80    0.19
   9   5  -6    1.51    0.26
   8  -5  -6    3.36    0.35
  -8  -5   6    3.19    0.30
  -8   5   6    2.84    0.40
   8   5  -6    3.13    0.32
  -8   5   6    2.88    0.21
   7  -5  -6    1.56    0.24
  -7  -5   6    1.82    0.22
  -7   5   6    1.52    0.30
   7   5  -6    1.57    0.23
  -7   5   6    1.60    0.15
   6  -5  -6    2.78    0.31
  -6  -5   6    2.69    0.25
  -6   5   6    2.81    0.18
  -6   5   6    2.55    0.36
   6   5  -6    2.89    0.29
  -5  -5   6    0.05    0.12
   5  -5  -6    0.07    0.06
   5  -5  -6    0.19    0.16
   5   5  -6    0.18    0.15
   5   5  -6    0.02    0.05
  -5   5   6    0.13    0.06
  -5   5   6    0.00    0.19
   5   5  -6    0.10    0.07
  -4  -5   6    1.55    0.18
   4  -5  -6    1.74    0.23
   4   5  -6    1.37    0.20
  -4   5   6    1.46    0.10
  -4   5   6    1.07    0.10
   4   5  -6    1.46    0.16
  -4   5   6    1.49    0.26
   4   5  -6    1.34    0.13
   3  -5  -6    6.12    0.38
  -3  -5   6    6.26    0.34
  -3   5   6    5.64    0.26
   3   5  -6    5.61    0.37
   3   5  -6    5.65    0.31
   3   5  -6    6.06    0.36
  -3   5   6    6.17    0.26
  -3   5   6    5.96    0.43
  -2  -5   6   10.41    0.51
  -2  -5   6   10.76    0.53
   2  -5  -6    9.79    0.56
  -2   5   6   10.80    0.60
   2   5  -6   10.62    0.53
   1  -5  -6    7.18    0.43
  -1  -5   6    7.90    0.39
  -1  -5   6    7.25    0.42
  -1   5   6    7.36    0.32
  -1   5   6    7.52    0.32
  -1   5   6    7.97    0.48
   1   5  -6    7.73    0.41
   0  -5  -6   43.12    1.91
   0  -5  -6   42.18    1.82
   0  -5   6   43.20    1.86
   0  -5   6   45.79    1.93
   0   5   6   44.77    1.82
   0   5   6   43.66    1.94
   0   5  -6   44.27    1.88
  -1  -5  -6    7.00    0.44
   1  -5   6    8.24    0.46
   1  -5   6    7.71    0.41
  -1  -5  -6    8.46    0.36
   1   5   6    7.42    0.35
  -1   5  -6    8.26    0.40
   1   5   6    7.10    0.45
   2  -5   6   10.30    0.50
  -2  -5  -6   10.06    0.55
  -2  -5  -6   10.24    0.47
   2  -5   6   10.43    0.57
  -2   5  -6   10.38    0.50
   2   5   6   10.16    0.55
   2   5   6   10.35    0.48
   3  -5   6    6.21    0.34
   3  -5   6    6.07    0.42
  -3  -5  -6    6.20    0.41
  -3  -5  -6    6.34    0.32
  -3   5  -6    6.75    0.35
   3   5   6    6.53    0.39
   4  -5   6    1.48    0.16
   4  -5   6    1.62    0.24
  -4  -5  -6    1.62    0.16
  -4  -5  -6    1.41    0.21
   4   5   6    1.28    0.17
  -4   5  -6    1.59    0.17
  -5  -5  -6    0.24    0.18
   5  -5   6   -0.07    0.16
  -5  -5  -6    0.16    0.11
   5  -5   6    0.05    0.10
  -5   5  -6    0.01    0.11
   5   5   6    0.15    0.13
   6  -5   6    3.09    0.24
   6  -5   6    3.16    0.35
  -6  -5  -6    2.97    0.24
   6   5   6    2.83    0.24
  -6   5  -6    3.16    0.25
   6   5   6    2.52    0.28
  -7  -5  -6    1.87    0.20
   7  -5   6    1.84    0.19
   7  -5   6    1.55    0.29
   7   5   6    1.50    0.25
  -7   5  -6    1.78    0.21
   7   5   6    1.62    0.18
   8  -5   6    3.00    0.25
  -8  -5  -6    3.12    0.27
   8  -5   6    2.71    0.36
   8   5   6    2.61    0.23
  -8   5  -6    2.98    0.25
   8   5   6    2.84    0.32
  -9  -5  -6    2.10    0.24
   9  -5   6    1.71    0.33
   9   5   6    1.72    0.19
   9   5   6    1.50    0.27
  -9   5  -6    2.36    0.25
 -10  -5  -6    0.21    0.16
  10  -5   6    0.05    0.22
 -10   5  -6    0.24    0.16
  10   5   6    0.02    0.19
  11  -5   6    1.08    0.32
 -11  -5  -6    1.88    0.25
  11   5   6    1.59    0.29
 -11   5  -6    1.90    0.24
  10  -6  -6    0.90    0.27
 -10  -6   6    1.44    0.24
 -10   6   6    1.19    0.34
  10   6  -6    1.07    0.26
  -9  -6   6    0.80    0.23
   9  -6  -6    1.16    0.27
  -9   6   6    0.62    0.28
   9   6  -6    0.75    0.26
  -8  -6   6    3.89    0.33
   8  -6  -6    4.26    0.40
   8   6  -6    4.33    0.38
  -8   6   6    4.49    0.50
  -7  -6   6    1.74    0.22
   7  -6  -6    2.08    0.29
   7   6  -6    1.45    0.27
  -7   6   6    1.45    0.33
  -7   6   6    1.51    0.15
   6  -6  -6    2.15    0.28
  -6  -6   6    2.70    0.26
  -6   6   6    3.06    0.41
  -6   6   6    2.25    0.16
   6   6  -6    2.23    0.27
  -5  -6   6    1.80    0.22
   5  -6  -6    1.81    0.26
  -5   6   6    1.66    0.13
   5   6  -6    1.54    0.24
   5   6  -6    1.68    0.16
  -5   6   6    1.66    0.32
  -4  -6   6    0.39    0.15
   4  -6  -6    0.80    0.21
   4   6  -6    0.29    0.18
   4   6  -6    0.40    0.14
  -4   6   6    0.38    0.23
  -3  -6   6    8.77    0.48
   3  -6  -6    9.24    0.54
  -3   6   6    7.86    0.57
  -3   6   6    8.79    0.38
   3   6  -6    8.97    0.51
   3   6  -6    9.33    0.51
  -3   6   6    8.87    0.38
  -2  -6   6    3.19    0.24
   2  -6  -6    3.07    0.31
  -2   6   6    2.42    0.13
   2   6  -6    2.55    0.28
   2   6  -6    2.56    0.27
  -2   6   6    2.24    0.12
  -2   6   6    2.51    0.33
  -1  -6   6    0.92    0.15
   1  -6  -6    1.35    0.23
  -1  -6   6    1.13    0.19
  -1   6   6    1.32    0.24
  -1   6   6    1.07    0.09
  -1   6   6    1.04    0.08
   1   6  -6    1.01    0.17
   0  -6   6    7.70    0.40
   0  -6   6    7.74    0.48
   0  -6  -6    7.43    0.35
   0  -6  -6    7.56    0.47
   0   6   6    7.69    0.35
   0   6   6    8.16    0.50
  -1  -6  -6    0.90    0.20
  -1  -6  -6    1.27    0.11
   1  -6   6    0.98    0.17
   1  -6   6    1.30    0.22
   1   6   6    1.17    0.10
  -1   6  -6    1.17    0.16
   1   6   6    0.99    0.21
   2  -6   6    2.35    0.30
  -2  -6  -6    2.76    0.18
   2  -6   6    2.83    0.25
  -2  -6  -6    2.55    0.28
   2   6   6    2.10    0.26
  -2   6  -6    2.73    0.22
  -3  -6  -6    9.37    0.55
  -3  -6  -6    8.53    0.43
   3  -6   6    8.57    0.47
   3  -6   6    9.55    0.59
   3   6   6    8.87    0.52
  -3   6  -6    8.85    0.46
  -4  -6  -6    0.77    0.21
  -4  -6  -6    0.40    0.12
   4  -6   6    0.33    0.14
   4  -6   6    0.87    0.22
  -4   6  -6    0.65    0.15
   4   6   6    0.45    0.17
  -5  -6  -6    2.02    0.28
  -5  -6  -6    1.91    0.19
   5  -6   6    1.66    0.30
   5  -6   6    1.77    0.20
   5   6   6    1.83    0.22
  -5   6  -6    1.56    0.18
   6  -6   6    2.04    0.23
  -6  -6  -6    2.37    0.23
   6  -6   6    2.53    0.35
   6   6   6    2.53    0.30
  -6   6  -6    2.61    0.24
   6   6   6    2.33    0.23
  -7  -6  -6    1.39    0.19
   7  -6   6    1.95    0.21
   7  -6   6    1.78    0.32
   7   6   6    1.84    0.20
   7   6   6    1.57    0.25
  -7   6  -6    1.47    0.20
   8  -6   6    5.26    0.51
  -8  -6  -6    4.25    0.32
  -8   6  -6    4.07    0.32
   8   6   6    3.86    0.29
   8   6   6    4.42    0.40
   9  -6   6    0.83    0.28
  -9  -6  -6    0.87    0.20
  -9   6  -6    0.99    0.21
   9   6   6    0.72    0.25
  10  -6   6    1.48    0.34
 -10  -6  -6    1.43    0.24
 -10   6  -6    1.67    0.24
  10   6   6    1.29    0.29
   9   7  -6    0.07    0.24
  -9   7   6    0.47    0.29
   8  -7  -6    0.19    0.22
  -8  -7   6    0.00    0.16
   8   7  -6   -0.07    0.22
  -8   7   6    0.06    0.27
  -7  -7   6   -0.16    0.17
   7  -7  -6   -0.03    0.20
   7   7  -6    0.00    0.18
  -7   7   6    0.14    0.29
  -6  -7   6    0.13    0.15
   6  -7  -6    0.27    0.18
   6   7  -6    0.24    0.21
  -6   7   6    0.20    0.25
   5  -7  -6    2.90    0.34
  -5  -7   6    2.52    0.26
   5   7  -6    2.92    0.32
  -5   7   6    2.72    0.40
   4  -7  -6    2.82    0.34
  -4  -7   6    2.57    0.26
   4   7  -6    2.85    0.27
  -4   7   6    2.70    0.40
   4   7  -6    2.80    0.31
   3  -7  -6    8.90    0.58
  -3  -7   6    9.72    0.51
   3   7  -6    9.01    0.54
   3   7  -6    9.68    0.55
  -3   7   6    8.28    0.65
   2  -7  -6    3.46    0.36
  -2  -7   6    3.11    0.27
  -2   7   6    3.51    0.41
   2   7  -6    2.92    0.33
   2   7  -6    2.97    0.29
  -2   7   6    2.76    0.18
  -1  -7   6    5.31    0.33
   1  -7  -6    4.59    0.39
   1   7  -6    4.88    0.37
  -1   7   6    4.86    0.24
  -1   7   6    4.81    0.44
   1   7  -6    4.75    0.41
   0  -7   6    4.79    0.41
   0  -7  -6    5.10    0.40
   0  -7   6    5.29    0.33
   0   7   6    4.64    0.43
   1  -7   6    4.61    0.40
  -1  -7  -6    5.47    0.43
  -1  -7  -6    4.64    0.27
   1  -7   6    5.44    0.38
  -1   7  -6    4.84    0.32
   1   7   6    5.62    0.45
   2  -7   6    3.14    0.30
  -2  -7  -6    2.83    0.21
   2  -7   6    2.52    0.33
  -2  -7  -6    2.68    0.33
   2   7   6    2.21    0.31
  -2   7  -6    3.03    0.25
   3  -7   6    9.02    0.61
   3  -7   6    9.04    0.52
  -3  -7  -6    9.33    0.56
  -3  -7  -6    9.45    0.46
  -3   7  -6    9.04    0.49
   3   7   6    9.91    0.57
  -4  -7  -6    2.48    0.22
  -4  -7  -6    2.10    0.29
   4  -7   6    2.49    0.26
   4  -7   6    2.99    0.37
  -4   7  -6    2.54    0.24
   4   7   6    2.44    0.28
  -5  -7  -6    2.43    0.33
  -5  -7  -6    2.66    0.23
   5  -7   6    2.82    0.26
   5  -7   6    2.50    0.37
  -5   7  -6    2.34    0.23
   5   7   6    2.58    0.27
   6  -7   6   -0.18    0.21
  -6  -7  -6    0.11    0.13
   6  -7   6    0.16    0.14
   6   7   6    0.49    0.22
  -6   7  -6    0.00    0.14
   6   7   6    0.16    0.16
  -7  -7  -6   -0.03    0.14
   7  -7   6   -0.13    0.22
   7   7   6   -0.08    0.18
   7   7   6   -0.09    0.13
  -7   7  -6    0.11    0.15
  -8  -7  -6    0.07    0.15
   8  -7   6    0.05    0.24
   8   7   6    0.00    0.19
  -8   7  -6    0.25    0.16
  -9   7  -6    0.35    0.18
   9   7   6    0.23    0.22
  -7  -8   6    0.75    0.21
   7  -8  -6    0.85    0.28
  -7   8   6    1.29    0.38
   7   8  -6    0.83    0.27
   6  -8  -6    0.55    0.25
  -6  -8   6    0.50    0.21
   6   8  -6    0.70    0.25
  -6   8   6   -0.17    0.25
   5  -8  -6    1.71    0.29
  -5  -8   6    2.65    0.28
   5   8  -6    1.68    0.27
  -5   8   6    2.33    0.38
   4  -8  -6    1.19    0.26
  -4  -8   6    0.85    0.19
   4   8  -6    1.22    0.25
  -4   8   6    0.77    0.30
   4   8  -6    0.91    0.21
   3  -8  -6    0.23    0.22
  -3  -8   6    0.21    0.17
  -3   8   6    0.16    0.24
   3   8  -6    0.05    0.18
   3   8  -6   -0.08    0.18
  -2  -8   6    0.62    0.17
   2  -8  -6    0.31    0.24
   2   8  -6    0.51    0.22
  -2   8   6    0.67    0.29
   2   8  -6    0.55    0.20
  -1  -8   6    1.34    0.20
   1  -8  -6    0.89    0.24
   1   8  -6    1.22    0.27
   1   8  -6    1.15    0.23
  -1   8   6    0.91    0.27
   0  -8  -6    2.84    0.34
   0   8  -6    2.15    0.33
   0   8  -6    3.03    0.31
   0   8  -6    2.70    0.26
   0   8   6    2.05    0.33
   1  -8   6    1.08    0.22
  -1  -8  -6    0.77    0.24
  -1   8  -6    1.08    0.18
  -1   8  -6    1.23    0.31
   1   8   6    1.28    0.28
  -2  -8  -6    0.47    0.25
   2  -8   6    0.54    0.19
   2   8   6    0.54    0.23
  -2   8  -6    0.63    0.16
   3  -8   6    0.30    0.22
  -3  -8  -6    0.07    0.20
  -3  -8  -6    0.12    0.12
   3  -8   6    0.10    0.17
   3   8   6   -0.13    0.18
  -3   8  -6    0.33    0.15
   4  -8   6    0.98    0.21
   4  -8   6    0.97    0.27
  -4  -8  -6    0.40    0.22
  -4  -8  -6    0.84    0.16
   4   8   6    1.02    0.23
  -4   8  -6    1.05    0.18
   5  -8   6    2.14    0.26
  -5  -8  -6    2.15    0.23
   5  -8   6    1.76    0.34
  -5  -8  -6    2.05    0.34
  -5   8  -6    1.88    0.23
   5   8   6    1.82    0.26
  -6  -8  -6    0.46    0.17
   6  -8   6    0.59    0.27
  -6   8  -6    0.48    0.17
   6   8   6    0.47    0.25
   6   8   6    0.56    0.18
  -7  -8  -6    0.88    0.19
   7  -8   6    1.02    0.30
   7   8   6    1.26    0.29
  -7   8  -6    1.13    0.21
  -4  -9   6    0.32    0.19
   4  -9  -6    0.17    0.24
   4   9  -6    0.37    0.24
  -4   9   6    0.65    0.30
  -3  -9   6    1.61    0.24
   3  -9  -6    1.87    0.33
   3   9  -6    1.95    0.31
   3   9  -6    2.15    0.32
  -3   9   6    2.11    0.39
  -2  -9   6    0.09    0.17
   2  -9  -6    0.38    0.25
  -2   9   6   -0.03    0.25
   2   9  -6    0.17    0.23
   2   9  -6    0.56    0.22
  -1  -9   6    0.13    0.16
   1  -9  -6    0.08    0.21
   1   9  -6    0.59    0.25
  -1   9   6    0.54    0.29
   1   9  -6    0.01    0.19
   0  -9  -6    0.14    0.20
   0   9  -6    0.37    0.25
   0   9   6    0.34    0.26
   0   9  -6    0.38    0.17
   0   9  -6    0.44    0.20
  -1  -9  -6    0.15    0.24
   1   9   6    0.10    0.22
  -1   9  -6   -0.10    0.14
  -1   9  -6   -0.06    0.25
  -2  -9  -6    0.29    0.23
   2  -9   6    0.36    0.21
   2   9   6    0.71    0.24
  -2   9  -6    0.33    0.24
  -2   9  -6    0.24    0.16
   3  -9   6    1.88    0.28
  -3  -9  -6    2.05    0.35
   3   9   6    1.92    0.33
  -3   9  -6    1.60    0.40
  -3   9  -6    2.00    0.24
   4  -9   6    0.32    0.21
  -4  -9  -6    0.05    0.25
   4   9   6    0.70    0.22
  -4   9  -6    0.32    0.30
  -4   9  -6    0.36    0.17
  12   0  -7    0.25    0.34
 -12   0   7   -0.04    0.15
  11   0  -7    0.27    0.32
 -11   0   7   -0.09    0.15
 -10   0   7    6.53    0.40
  10   0  -7    5.06    0.57
 -10   0   7    7.20    0.40
   9   0  -7    0.88    0.28
  -9   0   7    1.24    0.18
  -9   0   7    1.55    0.19
  -8   0   7    0.00    0.11
   8   0  -7   -0.14    0.18
  -8   0   7   -0.02    0.10
  -7   0   7    0.28    0.11
   7   0  -7    0.05    0.19
  -7   0   7    0.34    0.10
  -7   0   7    0.20    0.11
  -6   0   7    2.25    0.18
  -6   0   7    2.43    0.17
   6   0  -7    1.33    0.25
  -6   0   7    2.27    0.18
  -5   0   7   23.81    1.03
  -5   0   7   23.53    1.02
  -5   0   7   23.52    1.03
   4   0  -7    0.06    0.08
  -4   0   7    0.04    0.07
   4   0  -7    0.14    0.13
  -4   0   7    0.11    0.08
  -3   0   7   56.69    2.43
   3   0  -7   60.00    2.43
   3   0  -7   58.66    2.45
  -3   0   7   57.98    2.44
   2   0  -7   11.54    0.50
  -2   0   7   11.20    0.48
   2   0  -7   11.29    0.48
  -2   0   7   11.88    0.49
  -2   0   7    8.72    0.51
   1   0  -7   22.98    1.00
   1   0  -7   22.91    0.98
  -1   0   7   23.53    0.98
   1   0  -7   23.32    1.01
  -1   0   7   23.44    0.99
   0   0  -7    0.04    0.04
   0   0  -7   -0.04    0.05
   0   0  -7    0.04    0.04
   0   0   7    0.06    0.06
   0   0  -7    0.05    0.05
   0   0   7    0.15    0.06
  -1   0  -7   22.62    0.97
  -1   0  -7   23.51    0.99
   1   0   7   23.36    0.98
  -1   0  -7   23.02    0.98
   1   0   7   22.79    0.99
   1   0   7   23.27    0.97
   2   0   7   11.09    0.51
  -2   0  -7   11.09    0.50
   2   0   7   11.37    0.49
   2   0   7   11.61    0.50
  -2   0  -7   11.16    0.49
   3   0   7   57.98    2.36
   3   0   7   56.64    2.39
  -3   0  -7   55.96    2.38
  -3   0  -7   56.98    2.36
  -4   0  -7    0.22    0.08
   4   0   7    0.06    0.05
   4   0   7   -0.01    0.06
   4   0   7    0.22    0.08
   5   0   7   24.89    1.04
   5   0   7   24.37    1.03
   5   0   7   23.56    1.07
  -5   0  -7   23.85    1.05
   6   0   7    2.54    0.17
  -6   0  -7    2.66    0.20
   6   0   7    2.56    0.22
   7   0   7    0.29    0.12
  -7   0  -7    0.26    0.11
   7   0   7    0.17    0.09
  -8   0  -7    0.07    0.11
   8   0   7    0.22    0.13
   8   0   7   -0.02    0.11
  -9   0  -7    1.17    0.17
   9   0   7    1.04    0.19
   9   0   7    1.44    0.21
  10   0   7    7.51    0.46
  10   0   7    5.37    0.44
 -10   0  -7    7.71    0.43
  11   0   7   -0.28    0.17
  11   0   7    0.11    0.19
 -11   0  -7    0.33    0.17
  12   0   7    0.29    0.21
 -12   0  -7   -0.12    0.16
 -12  -1   7    1.64    0.25
  12  -1  -7    1.66    0.36
  12   1  -7    0.77    0.35
 -12   1   7    1.61    0.23
 -11  -1   7    0.99    0.19
  11  -1  -7    0.79    0.33
 -11   1   7    0.64    0.17
  11   1  -7    0.49    0.28
 -11   1   7    0.79    0.22
  10  -1  -7    8.90    0.66
 -10  -1   7    8.35    0.48
 -10   1   7    7.84    0.45
 -10   1   7    8.29    0.51
  -9  -1   7    0.29    0.13
  -9  -1   7    0.15    0.09
   9  -1  -7    0.38    0.28
   9   1  -7   -0.06    0.22
  -9   1   7   -0.09    0.14
  -9   1   7    0.09    0.12
  -8  -1   7    1.10    0.12
  -8  -1   7    1.19    0.11
  -8  -1   7    1.20    0.17
   8  -1  -7    1.23    0.28
  -8   1   7    1.46    0.20
   8   1  -7    0.63    0.21
  -8   1   7    1.09    0.14
  -7  -1   7    7.68    0.35
  -7  -1   7    8.08    0.41
   7  -1  -7    6.78    0.49
  -7  -1   7    7.74    0.35
  -7   1   7    7.78    0.38
  -7   1   7    8.23    0.43
   7   1  -7    5.87    0.46
  -6  -1   7   20.14    0.86
   6  -1  -7   19.75    0.98
  -6  -1   7   20.86    0.90
  -6  -1   7   20.78    0.87
  -6   1   7   20.51    0.88
  -6   1   7   21.83    0.94
   6   1  -7   17.39    0.95
  -5  -1   7   16.60    0.79
   5  -1  -7   17.56    0.87
  -5  -1   7   17.54    0.77
  -5  -1   7   19.55    0.76
  -5   1   7   18.70    0.78
   5   1  -7   17.43    0.85
  -5   1   7   17.51    0.83
   4  -1  -7   29.54    1.23
   4  -1  -7   29.94    1.30
  -4  -1   7   29.06    1.22
   4  -1  -7   29.15    1.30
  -4  -1   7   28.97    1.24
  -4   1   7   28.76    1.27
   4   1  -7   26.93    1.29
  -4   1   7   29.63    1.23
   4   1  -7   29.82    1.24
   3  -1  -7  170.24    7.09
  -3  -1   7  173.05    7.03
  -3  -1   7  166.58    7.05
   3  -1  -7  179.77    7.09
   3  -1  -7  172.40    7.04
   3   1  -7  167.74    7.04
   3   1  -7  160.74    7.09
  -3   1   7  169.94    7.08
  -3   1   7  176.90    7.04
  -2  -1   7   28.57    1.27
  -2  -1   7   29.77    1.27
   2  -1  -7   30.27    1.26
   2  -1  -7   30.83    1.30
  -2  -1   7   31.55    1.29
   2  -1  -7   29.69    1.31
  -2   1   7   30.48    1.26
   2   1  -7   28.29    1.31
  -2   1   7   30.96    1.30
   2   1  -7   31.54    1.27
   2   1  -7   30.06    1.28
   1  -1  -7   45.09    1.82
   1  -1  -7   44.51    1.86
  -1  -1   7   43.89    1.84
   1  -1  -7   44.25    1.87
  -1  -1   7   43.97    1.84
  -1  -1   7   46.17    1.85
   1   1  -7   37.66    1.86
   1   1  -7   44.55    1.84
   1   1  -7   43.47    1.84
  -1   1   7   44.69    1.82
  -1   1   7   45.69    1.86
  -1   1   7   43.86    1.86
   0  -1  -7   11.72    0.52
   0  -1  -7   11.53    0.49
   0  -1   7   12.10    0.50
   0  -1  -7   11.59    0.53
   0  -1   7   10.91    0.51
   0  -1  -7   11.47    0.49
   0  -1   7   10.73    0.50
   0   1  -7   11.87    0.51
   0   1   7   11.54    0.52
   0   1  -7   11.63    0.51
   0   1   7   11.15    0.52
  -1  -1  -7   45.88    1.85
  -1  -1  -7   44.53    1.83
   1  -1   7   46.30    1.82
   1  -1   7   44.62    1.85
  -1   1  -7   42.70    1.84
   1   1   7   45.05    1.83
   1   1   7   42.60    1.85
  -1   1  -7   43.75    1.85
  -1   1  -7   41.47    1.83
   1   1   7   42.76    1.85
  -2  -1  -7   30.09    1.29
  -2  -1  -7   30.26    1.28
   2  -1   7   30.69    1.30
  -2   1  -7   28.72    1.29
   2   1   7   31.36    1.29
   2   1   7   30.73    1.28
   2   1   7   31.03    1.30
   3  -1   7  165.74    6.87
  -3  -1  -7  170.90    6.84
  -3  -1  -7  167.06    6.84
   3   1   7  165.85    6.85
  -3   1  -7  165.10    6.85
   3   1   7  159.90    6.85
   4  -1   7   28.92    1.20
   4  -1   7   29.54    1.26
  -4  -1  -7   28.11    1.23
   4   1   7   28.78    1.24
   4   1   7   28.65    1.23
  -4   1  -7   29.06    1.24
  -5  -1  -7   18.40    0.80
   5  -1   7   18.13    0.82
   5  -1   7   18.73    0.76
   5   1   7   17.31    0.80
   5   1   7   17.60    0.78
  -5   1  -7   17.89    0.80
   5   1   7   16.94    0.79
   6  -1   7   21.06    0.96
  -6  -1  -7   21.17    0.92
   6   1   7   20.56    0.91
   6   1   7   20.06    0.93
  -6   1  -7   21.13    0.93
   7  -1   7    8.02    0.45
  -7  -1  -7    7.77    0.41
   7   1   7    7.74    0.42
  -7   1  -7    7.81    0.38
  -7   1  -7    7.85    0.41
   7   1   7    7.96    0.40
  -8  -1  -7    1.49    0.17
   8  -1   7    1.19    0.19
   8  -1   7    1.05    0.19
  -8   1  -7    1.13    0.16
   8   1   7    1.43    0.17
   8   1   7    1.23    0.17
   9  -1   7    0.08    0.18
   9  -1   7    0.19    0.18
  -9  -1  -7    0.10    0.13
   9   1   7    0.32    0.14
  -9   1  -7    0.37    0.13
   9   1   7    0.04    0.12
 -10  -1  -7    8.29    0.47
  10  -1   7    8.12    0.52
  10  -1   7    6.94    0.52
  10   1   7    8.33    0.48
 -10   1  -7    8.65    0.48
  10   1   7    8.53    0.49
  11  -1   7    0.94    0.24
 -11  -1  -7    0.81    0.21
  11  -1   7    0.93    0.24
 -11   1  -7    0.79    0.20
  11   1   7    0.66    0.21
  11   1   7    0.93    0.22
  12  -1   7    1.05    0.29
 -12  -1  -7    1.41    0.24
  12   1   7    1.59    0.26
  12   1   7    1.20    0.27
 -12   1  -7    1.09    0.22
  12  -2  -7    1.50    0.34
 -12  -2   7    1.10    0.22
 -12   2   7    0.78    0.19
 -12   2   7    0.79    0.31
  12   2  -7    0.62    0.30
 -11  -2   7    1.36    0.23
  11  -2  -7    1.09    0.29
 -11   2   7    1.53    0.28
 -11   2   7    1.18    0.19
  11   2  -7    1.06    0.31
 -10  -2   7    3.86    0.30
  10  -2  -7    4.48    0.43
 -10   2   7    4.00    0.30
  10   2  -7    3.53    0.43
 -10   2   7    3.56    0.38
   9  -2  -7   11.23    0.65
  -9  -2   7    9.86    0.52
  -9   2   7    9.61    0.50
   9   2  -7    8.70    0.61
  -9   2   7   10.72    0.60
  -8  -2   7    1.76    0.19
   8  -2  -7    2.66    0.31
  -8   2   7    1.80    0.26
  -8   2   7    1.66    0.17
   8   2  -7    2.01    0.29
   7  -2  -7    1.34    0.22
  -7  -2   7    1.15    0.15
  -7   2   7    0.99    0.20
   7   2  -7    0.94    0.19
  -7   2   7    1.14    0.13
   6  -2  -7    9.55    0.51
  -6  -2   7    8.58    0.45
  -6   2   7    8.57    0.51
  -6   2   7    8.87    0.43
   6   2  -7    9.59    0.51
   5  -2  -7   49.23    2.16
  -5  -2   7   51.40    2.19
   5  -2  -7   54.68    2.23
  -5   2   7   49.26    2.16
  -5   2   7   52.70    2.24
   5   2  -7   53.39    2.22
   4  -2  -7   25.06    1.10
  -4  -2   7   23.80    1.06
   4  -2  -7   23.75    1.03
  -4  -2   7   24.59    1.02
  -4   2   7   25.10    1.11
  -4   2   7   23.57    1.03
   4   2  -7   24.32    1.02
   4   2  -7   24.98    1.08
   3  -2  -7   59.10    2.42
  -3  -2   7   58.76    2.45
  -3  -2   7   60.98    2.43
   3  -2  -7   57.38    2.48
   3   2  -7   58.23    2.42
   3   2  -7   59.87    2.47
  -3   2   7   56.92    2.42
  -3   2   7   56.48    2.49
  -2  -2   7   72.91    2.96
  -2  -2   7   71.50    2.97
   2  -2  -7   71.23    2.93
   2  -2  -7   69.15    2.99
  -2   2   7   73.95    2.93
   2   2  -7   71.40    2.98
   2   2  -7   71.70    2.95
  -2   2   7   67.57    3.00
   1  -2  -7   29.74    1.33
   1  -2  -7   29.71    1.27
  -1  -2   7   31.35    1.30
  -1  -2   7   31.13    1.31
  -1  -2   7   30.16    1.30
   1  -2  -7   30.25    1.27
   1   2  -7   31.20    1.30
   1   2  -7   32.03    1.31
  -1   2   7   31.39    1.34
   0  -2   7   13.13    0.58
   0  -2   7   12.75    0.57
   0  -2  -7   12.84    0.54
   0  -2   7   12.61    0.56
   0  -2  -7   12.90    0.59
   0   2  -7   12.76    0.56
   0   2  -7   12.85    0.57
   0   2   7   12.79    0.60
   0   2   7   13.16    0.54
   1  -2   7   30.87    1.32
  -1  -2  -7   31.84    1.32
  -1  -2  -7   31.81    1.28
   1   2   7   28.56    1.32
   1   2   7   29.20    1.32
   1   2   7   31.84    1.28
  -1   2  -7   31.02    1.33
  -1   2  -7   29.92    1.30
  -1   2  -7   30.77    1.28
  -1   2  -7   30.09    1.28
   2  -2   7   70.28    2.97
  -2  -2  -7   71.17    2.96
  -2  -2  -7   72.81    2.93
   2   2   7   72.89    2.93
  -2   2  -7   69.02    2.94
  -2   2  -7   72.02    2.91
   2   2   7   68.61    2.98
  -2   2  -7   68.50    2.91
   2   2   7   70.52    2.96
  -3  -2  -7   57.73    2.44
   3  -2   7   55.89    2.46
  -3  -2  -7   57.75    2.42
   3   2   7   59.10    2.44
  -3   2  -7   59.98    2.44
   4  -2   7   23.28    1.08
  -4  -2  -7   25.35    1.06
  -4  -2  -7   24.24    1.04
  -4   2  -7   24.24    1.05
   4   2   7   23.50    1.05
   5  -2   7   50.13    2.22
   5  -2   7   50.23    2.13
  -5  -2  -7   52.26    2.17
   5   2   7   52.29    2.18
  -5   2  -7   51.42    2.18
   5   2   7   51.21    2.18
  -5   2  -7   52.62    2.13
   6  -2   7    7.85    0.48
   6  -2   7    8.56    0.40
  -6  -2  -7    8.40    0.43
  -6   2  -7    8.96    0.44
   6   2   7    9.07    0.44
  -6   2  -7    8.92    0.39
   6   2   7    8.87    0.45
   7  -2   7    1.23    0.14
  -7  -2  -7    1.07    0.15
   7  -2   7    1.25    0.20
  -7   2  -7    1.54    0.18
   7   2   7    1.21    0.15
   7   2   7    1.25    0.16
   8  -2   7    1.98    0.26
   8  -2   7    2.44    0.19
  -8  -2  -7    1.98    0.20
  -8   2  -7    1.99    0.16
  -8   2  -7    2.26    0.22
   8   2   7    2.02    0.21
   8   2   7    2.02    0.20
   9  -2   7   10.44    0.51
  -9  -2  -7    9.75    0.54
   9  -2   7   10.59    0.61
   9   2   7   10.08    0.54
  -9   2  -7   10.85    0.55
   9   2   7    9.84    0.53
 -10  -2  -7    3.57    0.30
  10  -2   7    4.00    0.40
  10  -2   7    4.18    0.30
  10   2   7    3.66    0.32
  10   2   7    3.85    0.32
 -10   2  -7    3.87    0.30
 -11  -2  -7    1.17    0.20
  11  -2   7    0.85    0.24
 -11   2  -7    1.41    0.23
  11   2   7    0.76    0.20
  11   2   7    1.39    0.21
 -12  -2  -7    1.18    0.24
  12  -2   7    1.24    0.31
 -12   2  -7    1.50    0.25
  12   2   7    0.35    0.23
 -12  -3   7    0.90    0.24
  12  -3  -7    0.57    0.27
  12   3  -7    0.44    0.30
 -12   3   7    0.86    0.19
 -12   3   7    0.26    0.25
 -11  -3   7    1.23    0.24
  11  -3  -7    1.36    0.30
  11   3  -7    0.97    0.28
 -11   3   7    1.25    0.18
 -11   3   7    1.37    0.30
  10  -3  -7    0.60    0.24
 -10  -3   7    0.27    0.18
 -10   3   7    0.48    0.13
 -10   3   7    0.83    0.25
  10   3  -7    0.32    0.21
  -9  -3   7    0.20    0.14
   9  -3  -7    0.47    0.20
  -9   3   7    0.50    0.21
  -9   3   7    0.29    0.11
   9   3  -7    0.44    0.22
  -8  -3   7    3.52    0.29
   8  -3  -7    3.44    0.34
  -8   3   7    2.61    0.23
   8   3  -7    3.38    0.34
  -8   3   7    2.73    0.33
   7  -3  -7    1.30    0.22
  -7  -3   7    0.89    0.15
  -7   3   7    0.84    0.23
  -7   3   7    0.83    0.12
   7   3  -7    0.71    0.17
  -6  -3   7    7.16    0.40
   6  -3  -7    7.68    0.44
  -6   3   7    7.09    0.35
  -6   3   7    6.82    0.48
   6   3  -7    7.38    0.43
  -5  -3   7    5.97    0.33
   5  -3  -7    5.65    0.28
   5  -3  -7    5.99    0.38
  -5   3   7    5.96    0.40
  -5   3   7    5.72    0.28
   5   3  -7    6.07    0.36
   4  -3  -7   18.68    0.88
   4  -3  -7   18.76    0.80
  -4  -3   7   18.80    0.80
  -4  -3   7   18.89    0.84
  -4   3   7   19.19    0.92
   4   3  -7   19.27    0.86
  -4   3   7   18.00    0.79
   4   3  -7   19.06    0.79
  -3  -3   7   31.99    1.36
  -3  -3   7   32.32    1.34
   3  -3  -7   30.59    1.31
   3  -3  -7   31.02    1.39
   3   3  -7   31.56    1.37
  -3   3   7   32.01    1.42
   3   3  -7   32.33    1.33
  -3   3   7   31.65    1.31
   2  -3  -7   17.32    0.83
  -2  -3   7   19.06    0.81
  -2  -3   7   18.20    0.81
   2   3  -7   18.02    0.79
   2   3  -7   17.91    0.81
  -2   3   7   18.99    0.87
  -1  -3   7   56.33    2.38
  -1  -3   7   58.49    2.39
   1  -3  -7   56.76    2.41
  -1   3   7   54.42    2.42
   1   3  -7   57.04    2.38
   1   3  -7   57.00    2.37
   0  -3   7   37.01    1.57
   0  -3  -7   36.74    1.60
   0  -3  -7   37.93    1.53
   0  -3   7   38.09    1.60
   0   3  -7   37.89    1.57
   0   3  -7   36.20    1.57
   0   3   7   36.63    1.53
   0   3   7   36.17    1.62
  -1  -3  -7   57.07    2.41
   1  -3   7   56.22    2.42
  -1  -3  -7   57.47    2.36
  -1   3  -7   57.14    2.37
  -1   3  -7   54.55    2.38
   1   3   7   57.04    2.42
   1   3   7   58.61    2.36
  -1   3  -7   56.84    2.37
  -2  -3  -7   17.42    0.76
  -2  -3  -7   17.39    0.82
   2  -3   7   17.70    0.83
  -2   3  -7   18.00    0.79
  -2   3  -7   18.00    0.76
  -2   3  -7   17.41    0.77
   2   3   7   18.71    0.77
   2   3   7   18.37    0.81
  -3  -3  -7   31.51    1.35
  -3  -3  -7   32.14    1.39
   3  -3   7   31.86    1.41
   3  -3   7   32.13    1.33
   3   3   7   31.66    1.38
  -3   3  -7   32.35    1.37
  -3   3  -7   31.22    1.33
  -4  -3  -7   19.66    0.81
  -4  -3  -7   19.36    0.85
   4  -3   7   18.90    0.88
   4  -3   7   18.37    0.78
   4   3   7   17.97    0.83
  -4   3  -7   18.11    0.83
  -4   3  -7   17.37    0.79
   5  -3   7    6.26    0.39
  -5  -3  -7    6.30    0.32
   5  -3   7    6.08    0.28
  -5  -3  -7    5.86    0.36
  -5   3  -7    5.72    0.32
  -5   3  -7    5.61    0.28
   5   3   7    5.77    0.32
   6  -3   7    7.86    0.48
   6  -3   7    7.27    0.36
  -6  -3  -7    7.32    0.39
  -6   3  -7    7.46    0.40
   6   3   7    8.16    0.43
  -6   3  -7    8.20    0.36
   6   3   7    7.67    0.40
   7  -3   7    0.94    0.12
  -7  -3  -7    0.84    0.15
   7  -3   7    1.28    0.23
   7   3   7    0.97    0.17
  -7   3  -7    0.83    0.15
   7   3   7    1.07    0.15
  -7   3  -7    1.02    0.11
   8  -3   7    3.08    0.22
  -8  -3  -7    2.76    0.24
   8  -3   7    2.59    0.32
   8   3   7    2.98    0.28
  -8   3  -7    2.53    0.24
   8   3   7    3.00    0.23
   9  -3   7    0.40    0.12
  -9  -3  -7    0.56    0.15
   9  -3   7    0.48    0.23
   9   3   7    0.42    0.16
   9   3   7    0.56    0.14
  -9   3  -7    0.44    0.16
  10  -3   7    0.38    0.24
 -10  -3  -7    0.34    0.16
 -10   3  -7    0.65    0.19
  10   3   7    0.47    0.18
  10   3   7    0.54    0.15
  11  -3   7    1.48    0.33
 -11  -3  -7    1.69    0.24
 -11   3  -7    1.48    0.24
  11   3   7    0.96    0.21
  11   3   7    1.03    0.23
 -12  -3  -7    0.49    0.21
  12  -3   7    0.20    0.24
 -12   3  -7    0.49    0.19
  12   3   7    0.35    0.22
 -11  -4   7    1.28    0.23
  11  -4  -7    0.91    0.28
  11   4  -7    0.96    0.31
 -11   4   7    0.51    0.26
 -11   4   7    0.90    0.16
  10  -4  -7    3.33    0.39
 -10  -4   7    3.50    0.31
 -10   4   7    4.16    0.46
  10   4  -7    3.38    0.38
 -10   4   7    3.07    0.26
   9  -4  -7    9.93    0.60
  -9  -4   7    9.75    0.53
  -9   4   7   10.22    0.65
  -9   4   7    9.40    0.48
   9   4  -7    9.35    0.58
   8  -4  -7    4.52    0.39
  -8  -4   7    4.85    0.33
   8   4  -7    4.55    0.39
  -8   4   7    4.91    0.43
  -7  -4   7   11.24    0.59
   7  -4  -7   11.93    0.64
   7   4  -7   12.36    0.65
  -7   4   7   12.83    0.71
  -7   4   7   11.48    0.55
   6  -4  -7   18.76    0.94
  -6  -4   7   20.37    0.91
  -6   4   7   19.65    0.85
   6   4  -7   19.58    0.93
  -6   4   7   20.31    1.01
  -5  -4   7    5.13    0.32
   5  -4  -7    4.84    0.34
   5  -4  -7    4.83    0.24
   5   4  -7    5.10    0.35
  -5   4   7    5.11    0.24
  -5   4   7    4.74    0.39
  -4  -4   7    2.87    0.21
   4  -4  -7    2.28    0.12
   4  -4  -7    2.67    0.24
  -4   4   7    1.99    0.12
   4   4  -7    2.12    0.16
  -4   4   7    1.82    0.27
   4   4  -7    2.17    0.13
   4   4  -7    2.38    0.22
  -3  -4   7    1.79    0.15
  -3  -4   7    1.55    0.17
   3  -4  -7    2.21    0.23
  -3   4   7    2.22    0.26
   3   4  -7    1.79    0.19
   3   4  -7    1.74    0.13
  -2  -4   7   10.81    0.52
   2  -4  -7   10.76    0.55
  -2  -4   7   11.07    0.51
   2   4  -7   11.06    0.52
  -2   4   7   10.47    0.59
   2   4  -7   10.31    0.49
  -1  -4   7    2.07    0.18
  -1  -4   7    1.73    0.16
   1  -4  -7    1.70    0.19
  -1   4   7    2.00    0.23
   1   4  -7    1.84    0.16
   0  -4   7   19.72    0.89
   0  -4  -7   18.77    0.80
   0  -4   7   19.41    0.85
   0  -4  -7   19.38    0.89
   0   4   7   19.74    0.91
   0   4   7   18.51    0.80
   0   4  -7   18.70    0.84
  -1  -4  -7    1.75    0.11
   1  -4   7    2.11    0.21
  -1  -4  -7    1.90    0.20
   1   4   7    1.81    0.21
   1   4   7    1.64    0.11
  -1   4  -7    1.83    0.15
  -1   4  -7    1.73    0.15
  -1   4  -7    1.64    0.15
   2  -4   7   11.58    0.58
   2  -4   7   11.70    0.51
  -2  -4  -7   10.21    0.56
  -2  -4  -7   10.79    0.49
  -2   4  -7   10.50    0.51
   2   4   7   10.45    0.56
   2   4   7   11.95    0.49
  -2   4  -7   10.62    0.50
   3  -4   7    1.48    0.21
  -3  -4  -7    1.79    0.21
   3  -4   7    1.69    0.14
  -3  -4  -7    1.82    0.14
   3   4   7    1.88    0.20
  -3   4  -7    1.74    0.17
  -3   4  -7    1.73    0.14
   4  -4   7    2.27    0.27
  -4  -4  -7    2.83    0.20
   4  -4   7    3.36    0.18
  -4  -4  -7    3.14    0.27
   4   4   7    2.48    0.22
  -4   4  -7    2.58    0.21
  -4   4  -7    2.19    0.17
   5  -4   7    5.03    0.27
   5  -4   7    5.01    0.39
  -5  -4  -7    5.12    0.29
  -5  -4  -7    5.06    0.33
  -5   4  -7    5.24    0.29
  -5   4  -7    5.01    0.30
   5   4   7    5.41    0.31
   6  -4   7   18.73    0.99
   6  -4   7   20.05    0.88
  -6  -4  -7   20.53    0.91
  -6   4  -7   19.75    0.91
   6   4   7   20.34    0.94
   6   4   7   20.51    0.91
  -7  -4  -7   12.11    0.60
   7  -4   7   12.27    0.71
   7  -4   7   12.24    0.57
   7   4   7   12.72    0.64
  -7   4  -7   12.47    0.61
   7   4   7   11.61    0.59
  -8  -4  -7    5.32    0.33
   8  -4   7    4.70    0.29
   8  -4   7    4.68    0.42
  -8   4  -7    4.72    0.33
   8   4   7    4.46    0.30
   8   4   7    4.79    0.34
  -9  -4  -7    9.63    0.52
   9  -4   7    9.57    0.66
  -9   4  -7   10.13    0.53
   9   4   7    9.36    0.55
   9   4   7    9.26    0.50
 -10  -4  -7    2.99    0.29
  10  -4   7    3.44    0.43
  10   4   7    3.02    0.28
 -10   4  -7    3.15    0.29
  10   4   7    3.50    0.34
 -11  -4  -7    1.15    0.22
  11  -4   7    1.38    0.32
  11   4   7    0.97    0.25
 -11   4  -7    1.10    0.22
  11   5  -7    0.17    0.27
 -11   5   7    0.06    0.25
  10  -5  -7    0.16    0.22
 -10  -5   7    0.23    0.19
 -10   5   7   -0.03    0.14
 -10   5   7    0.01    0.27
  10   5  -7    0.03    0.23
  -9  -5   7    2.55    0.29
   9  -5  -7    1.83    0.29
   9   5  -7    2.39    0.32
  -9   5   7    2.17    0.21
  -9   5   7    2.80    0.39
  -8  -5   7    0.29    0.18
   8  -5  -7    0.07    0.17
  -8   5   7    0.42    0.24
   8   5  -7    0.21    0.19
  -8   5   7    0.25    0.10
  -7  -5   7    0.35    0.15
   7  -5  -7    0.29    0.17
  -7   5   7    0.19    0.09
   7   5  -7    0.61    0.20
  -7   5   7   -0.04    0.21
   6  -5  -7    0.08    0.16
  -6  -5   7   -0.23    0.14
  -6   5   7   -0.21    0.20
   6   5  -7   -0.04    0.15
  -6   5   7   -0.03    0.07
   5  -5  -7    3.27    0.32
  -5  -5   7    2.58    0.26
   5   5  -7    3.01    0.18
   5   5  -7    3.10    0.30
   5   5  -7    2.65    0.16
  -5   5   7    3.09    0.36
  -4  -5   7   16.59    0.79
   4  -5  -7   16.56    0.83
  -4   5   7   17.02    0.91
   4   5  -7   18.32    0.83
  -4   5   7   17.16    0.71
   4   5  -7   17.69    0.78
  -4   5   7   16.01    0.71
   4   5  -7   17.08    0.75
   3  -5  -7   15.01    0.76
  -3  -5   7   15.34    0.71
  -3   5   7   13.96    0.80
   3   5  -7   15.48    0.71
   3   5  -7   15.06    0.72
  -2  -5   7    3.56    0.26
   2  -5  -7    3.73    0.29
  -2  -5   7    3.99    0.26
   2   5  -7    3.27    0.25
  -2   5   7    3.58    0.34
   1  -5  -7   18.11    0.91
  -1  -5   7   19.75    0.87
  -1  -5   7   19.05    0.90
   1   5  -7   19.37    0.88
  -1   5   7   20.18    0.96
   0  -5   7    0.98    0.17
   0  -5  -7    1.33    0.19
   0  -5  -7    1.18    0.08
   0  -5   7    0.95    0.13
   0   5   7    1.10    0.08
   0   5   7    1.18    0.20
   0   5  -7    0.92    0.14
  -1  -5  -7   19.39    0.82
   1  -5   7   19.25    0.94
  -1  -5  -7   19.22    0.91
   1   5   7   19.11    0.92
   1   5   7   19.35    0.82
  -1   5  -7   19.35    0.87
   2  -5   7    3.41    0.24
  -2  -5  -7    3.65    0.29
   2  -5   7    3.14    0.30
  -2  -5  -7    3.82    0.21
   2   5   7    4.33    0.32
  -2   5  -7    3.80    0.25
   2   5   7    3.91    0.20
   3  -5   7   14.56    0.78
  -3  -5  -7   15.14    0.74
   3  -5   7   15.43    0.69
  -3  -5  -7   15.46    0.67
  -3   5  -7   14.43    0.70
   3   5   7   14.77    0.73
   4  -5   7   18.38    0.92
   4  -5   7   17.60    0.80
  -4  -5  -7   17.63    0.80
  -4  -5  -7   18.40    0.88
   4   5   7   17.73    0.84
  -4   5  -7   17.90    0.82
   5  -5   7    2.90    0.34
   5  -5   7    2.60    0.22
  -5  -5  -7    2.87    0.31
  -5  -5  -7    2.83    0.21
   5   5   7    2.59    0.24
  -5   5  -7    2.81    0.24
   6  -5   7   -0.02    0.10
  -6  -5  -7    0.00    0.11
   6  -5   7    0.05    0.17
   6   5   7    0.01    0.11
   6   5   7   -0.16    0.14
  -6   5  -7    0.11    0.12
   7  -5   7    0.00    0.19
   7  -5   7    0.31    0.12
  -7  -5  -7    0.38    0.14
   7   5   7    0.24    0.12
   7   5   7    0.32    0.18
  -7   5  -7    0.09    0.14
   8  -5   7    0.30    0.21
  -8  -5  -7    0.17    0.13
  -8   5  -7    0.18    0.14
   8   5   7   -0.07    0.12
   8   5   7    0.45    0.20
  -9  -5  -7    2.74    0.27
   9  -5   7    2.50    0.37
  -9   5  -7    2.32    0.27
   9   5   7    2.06    0.27
   9   5   7    2.30    0.23
  10  -5   7    0.05    0.24
 -10  -5  -7    0.35    0.16
  10   5   7    0.16    0.19
 -10   5  -7    0.33    0.16
 -11  -5  -7    0.42    0.21
  11  -5   7    0.61    0.30
  11   5   7    0.25    0.23
 -11   5  -7    0.23    0.17
  10  -6  -7    0.45    0.25
 -10  -6   7    0.64    0.22
 -10   6   7    0.38    0.28
  10   6  -7    0.15    0.22
  -9  -6   7    1.02    0.22
   9  -6  -7    1.13    0.28
   9   6  -7    1.07    0.25
  -9   6   7    1.16    0.35
   8  -6  -7    1.57    0.29
  -8  -6   7    1.05    0.22
  -8   6   7    1.52    0.35
   8   6  -7    1.23    0.25
  -7  -6   7    1.20    0.21
   7  -6  -7    1.63    0.29
  -7   6   7    1.89    0.37
   7   6  -7    1.83    0.28
  -6  -6   7    3.20    0.29
   6  -6  -7    3.01    0.34
   6   6  -7    2.17    0.28
  -6   6   7    2.20    0.36
  -5  -6   7    0.23    0.16
   5  -6  -7    0.75    0.22
   5   6  -7    0.33    0.19
  -5   6   7    0.41    0.07
  -5   6   7    0.33    0.24
   5   6  -7    0.63    0.12
   4  -6  -7    0.27    0.20
  -4  -6   7    0.31    0.17
   4   6  -7    0.87    0.16
   4   6  -7    0.18    0.18
  -4   6   7    0.32    0.22
  -3  -6   7   10.50    0.54
   3  -6  -7   10.36    0.60
  -3   6   7   10.23    0.67
   3   6  -7   10.10    0.56
   3   6  -7    9.96    0.56
   2  -6  -7    9.87    0.58
  -2  -6   7   11.19    0.57
  -2  -6   7   10.23    0.53
   2   6  -7   10.28    0.55
  -2   6   7   10.90    0.65
  -1  -6   7    2.86    0.28
  -1  -6   7    2.68    0.24
   1  -6  -7    3.02    0.29
   1   6  -7    2.60    0.25
  -1   6   7    2.94    0.34
   0  -6   7   16.71    0.76
   0  -6   7   16.34    0.83
   0  -6  -7   15.51    0.81
   0  -6  -7   15.87    0.69
   0   6   7   16.47    0.69
   0   6  -7   16.31    0.77
   0   6   7   16.01    0.84
  -1  -6  -7    2.68    0.17
  -1  -6  -7    2.55    0.28
   1  -6   7    3.16    0.33
  -1   6  -7    2.78    0.23
   1   6   7    2.40    0.16
   1   6   7    2.64    0.30
  -2  -6  -7   10.81    0.49
  -2  -6  -7   10.74    0.60
   2  -6   7   10.98    0.54
   2  -6   7   10.65    0.62
   2   6   7    9.90    0.59
  -2   6  -7   10.76    0.53
  -3  -6  -7   10.60    0.49
   3  -6   7   10.49    0.53
  -3  -6  -7   10.57    0.60
   3  -6   7    9.79    0.63
  -3   6  -7    9.81    0.52
   3   6   7    9.89    0.56
   4  -6   7    0.92    0.25
   4  -6   7    0.28    0.14
  -4  -6  -7    0.44    0.12
  -4  -6  -7    0.63    0.22
  -4   6  -7    0.65    0.15
   4   6   7    0.66    0.18
  -5  -6  -7    0.31    0.20
   5  -6   7    0.32    0.21
   5  -6   7    0.53    0.13
  -5  -6  -7    0.56    0.13
   5   6   7    0.18    0.14
  -5   6  -7    0.62    0.15
  -6  -6  -7    2.59    0.23
   6  -6   7    2.67    0.24
   6  -6   7    2.51    0.36
   6   6   7    2.49    0.25
  -6   6  -7    2.66    0.25
  -7  -6  -7    1.36    0.19
   7  -6   7    1.12    0.28
  -7   6  -7    1.39    0.21
   7   6   7    1.42    0.26
   7   6   7    1.10    0.18
   8  -6   7    1.49    0.33
  -8  -6  -7    1.22    0.20
  -8   6  -7    0.94    0.20
   8   6   7    0.90    0.17
   8   6   7    1.21    0.26
  -9  -6  -7    1.22    0.21
   9  -6   7    1.04    0.30
  -9   6  -7    0.93    0.21
   9   6   7    1.20    0.26
  10  -6   7    0.31    0.30
 -10  -6  -7    0.53    0.20
  10   6   7    0.51    0.26
 -10   6  -7    0.48    0.19
   8  -7  -7   -0.06    0.22
  -8  -7   7   -0.13    0.15
  -8   7   7    0.18    0.29
   8   7  -7    0.04    0.22
  -7  -7   7    0.13    0.18
   7  -7  -7    0.51    0.24
   7   7  -7    0.14    0.22
  -7   7   7    0.37    0.30
  -6  -7   7    1.04    0.22
   6  -7  -7    1.33    0.28
  -6   7   7    1.28    0.32
   6   7  -7    1.35    0.27
  -5  -7   7    0.76    0.18
   5  -7  -7    0.46    0.23
   5   7  -7    1.08    0.22
  -5   7   7    1.21    0.29
  -4  -7   7    3.86    0.31
   4  -7  -7    3.24    0.35
  -4   7   7    4.78    0.49
   4   7  -7    4.26    0.32
   4   7  -7    4.34    0.37
   3  -7  -7    3.29    0.37
  -3  -7   7    3.42    0.30
   3   7  -7    3.63    0.34
   3   7  -7    2.78    0.31
  -3   7   7    3.01    0.41
  -2  -7   7    5.86    0.37
   2  -7  -7    5.02    0.41
   2   7  -7    5.84    0.44
  -2   7   7    5.63    0.48
   2   7  -7    5.53    0.40
  -1  -7   7    2.74    0.25
   1  -7  -7    2.08    0.31
   1   7  -7    2.23    0.26
  -1   7   7    1.94    0.32
   0  -7  -7   20.00    1.00
   0  -7   7   20.27    1.01
   0   7   7   19.56    0.85
   0   7   7   18.91    1.01
   0   7  -7   20.59    0.95
   1  -7   7    1.91    0.29
  -1  -7  -7    1.96    0.16
  -1  -7  -7    1.95    0.28
  -1   7  -7    2.24    0.22
   1   7   7    2.37    0.32
  -2  -7  -7    5.46    0.30
   2  -7   7    5.70    0.38
   2  -7   7    4.83    0.44
  -2  -7  -7    5.45    0.44
   2   7   7    4.61    0.41
  -2   7  -7    6.17    0.35
   3  -7   7    3.09    0.41
  -3  -7  -7    3.48    0.38
  -3  -7  -7    3.60    0.23
   3  -7   7    3.14    0.29
  -3   7  -7    3.59    0.27
   3   7   7    2.65    0.30
   4  -7   7    4.32    0.32
  -4  -7  -7    4.60    0.38
   4  -7   7    4.12    0.44
  -4  -7  -7    4.07    0.28
   4   7   7    3.74    0.33
  -4   7  -7    4.29    0.31
  -5  -7  -7    0.92    0.23
   5  -7   7    1.03    0.18
  -5  -7  -7    0.68    0.15
   5  -7   7    0.66    0.26
  -5   7  -7    0.72    0.17
   5   7   7    0.87    0.19
   6  -7   7    1.17    0.30
  -6  -7  -7    1.31    0.19
   6   7   7    1.10    0.24
  -6   7  -7    1.53    0.20
   6   7   7    1.52    0.22
   7  -7   7    0.45    0.27
  -7  -7  -7    0.61    0.17
  -7   7  -7    0.39    0.17
   7   7   7    0.15    0.23
   7   7   7    0.37    0.17
  -8  -7  -7   -0.18    0.15
   8  -7   7    0.10    0.23
  -8   7  -7   -0.02    0.15
   8   7   7   -0.06    0.21
   7  -8  -7    0.08    0.25
  -7  -8   7    0.27    0.21
   7   8  -7   -0.01    0.23
  -7   8   7    0.28    0.28
  -6  -8   7    0.66    0.21
   6  -8  -7    0.73    0.26
  -6   8   7    1.15    0.37
   6   8  -7    0.16    0.23
   5  -8  -7    0.54    0.23
  -5  -8   7    0.72    0.20
   5   8  -7    0.85    0.23
  -5   8   7    0.79    0.30
   4  -8  -7    3.24    0.38
  -4  -8   7    3.17    0.31
   4   8  -7    2.74    0.32
  -4   8   7    2.17    0.39
  -3  -8   7    0.43    0.18
   3  -8  -7    0.43    0.21
   3   8  -7    0.52    0.20
   3   8  -7    0.41    0.20
  -3   8   7    0.76    0.29
   2  -8  -7    0.53    0.22
  -2  -8   7    0.63    0.18
  -2   8   7    0.10    0.23
   2   8  -7    0.42    0.20
   2   8  -7    0.26    0.21
  -1  -8   7    0.63    0.17
   1  -8  -7    0.70    0.27
   1   8  -7    0.65    0.25
  -1   8   7    0.21    0.24
   1   8  -7    0.84    0.20
   0  -8  -7    0.93    0.27
   0   8  -7    1.05    0.29
   0   8   7    0.76    0.28
   0   8  -7    1.09    0.19
   0   8  -7    1.07    0.20
  -1  -8  -7    0.87    0.27
  -1   8  -7    0.52    0.17
   1   8   7    0.67    0.23
  -1   8  -7    0.67    0.19
   2  -8   7    0.25    0.18
  -2  -8  -7    0.49    0.22
   2  -8   7    0.51    0.24
   2   8   7    0.46    0.21
  -2   8  -7    0.39    0.15
   3  -8   7    0.44    0.26
   3  -8   7    0.40    0.18
  -3  -8  -7    0.68    0.26
   3   8   7    0.17    0.20
  -3   8  -7    0.36    0.15
  -4  -8  -7    3.21    0.37
  -4  -8  -7    2.68    0.24
   4  -8   7    2.49    0.37
   4  -8   7    2.72    0.28
   4   8   7    2.74    0.32
  -4   8  -7    2.49    0.26
  -5  -8  -7    0.94    0.17
  -5  -8  -7    0.82    0.26
   5  -8   7    0.52    0.27
   5   8   7    0.55    0.21
  -5   8  -7    0.70    0.18
  -6  -8  -7    0.72    0.18
   6  -8   7    0.90    0.30
  -6   8  -7    0.78    0.19
   6   8   7    0.60    0.26
   6   8   7    0.87    0.21
  -7  -8  -7    0.03    0.14
   7  -8   7    0.08    0.26
   7   8   7   -0.13    0.21
  -7   8  -7    0.18    0.17
   4  -9  -7    0.04    0.24
  -4  -9   7    0.08    0.19
  -4   9   7    0.68    0.33
   4   9  -7    0.41    0.24
   3  -9  -7    0.35    0.23
  -3  -9   7    0.72    0.20
  -3   9   7    0.48    0.30
   3   9  -7    0.56    0.22
   2  -9  -7    0.39    0.25
  -2  -9   7    0.50    0.20
   2   9  -7    0.28    0.19
   2   9  -7   -0.03    0.19
  -2   9   7    0.00    0.27
   1  -9  -7    1.56    0.31
   1   9  -7    1.03    0.29
  -1   9   7    1.52    0.35
   1   9  -7    1.30    0.25
   0  -9  -7    0.35    0.25
   0   9  -7    0.22    0.20
   0   9  -7    0.51    0.26
   0   9  -7    0.37    0.18
   0   9   7    0.56    0.25
  -1  -9  -7    1.30    0.29
   1   9   7    1.05    0.28
  -1   9  -7    1.51    0.25
  -1   9  -7    0.98    0.21
  -1   9  -7    1.63    0.36
  -2  -9  -7    0.30    0.26
  -2   9  -7    0.78    0.30
   2   9   7   -0.03    0.20
  -2   9  -7   -0.03    0.16
  -3  -9  -7    1.00    0.30
   3  -9   7    0.44    0.21
   3   9   7    0.48    0.25
  -3   9  -7    0.51    0.19
  -4  -9  -7    0.42    0.24
  -4   9  -7    0.28    0.18
   4   9   7    0.53    0.22
  12   0  -8    0.74    0.38
 -12   0   8    0.39    0.18
 -11   0   8    2.99    0.28
  11   0  -8    2.35    0.44
 -10   0   8    0.82    0.18
 -10   0   8    0.85    0.17
  10   0  -8    0.34    0.32
  -9   0   8    2.36    0.22
   9   0  -8    2.09    0.40
  -9   0   8    2.84    0.24
  -8   0   8    1.02    0.16
   8   0  -8    0.71    0.27
  -8   0   8    0.92    0.15
  -7   0   8    9.88    0.48
  -7   0   8    9.87    0.48
  -7   0   8    9.29    0.48
  -6   0   8    3.86    0.24
  -6   0   8    3.74    0.24
  -6   0   8    3.89    0.24
  -5   0   8  219.97    8.93
  -5   0   8  212.80    8.94
   4   0  -8   62.03    2.66
  -4   0   8   64.58    2.65
  -4   0   8   62.99    2.64
   3   0  -8   87.57    3.62
  -3   0   8   85.42    3.60
   3   0  -8   87.77    3.59
  -3   0   8   85.70    3.59
  -2   0   8    0.71    0.09
   2   0  -8    0.69    0.10
  -2   0   8    0.80    0.12
   2   0  -8    0.72    0.08
  -2   0   8    0.78    0.08
   2   0  -8    0.85    0.14
   1   0  -8    0.13    0.06
  -1   0   8    0.07    0.07
  -1   0   8    0.04    0.05
  -1   0   8    0.46    0.08
   1   0  -8    0.07    0.08
   1   0  -8    0.10    0.05
   0   0   8    1.11    0.12
   0   0  -8    1.52    0.10
   0   0  -8    1.37    0.11
   0   0  -8    1.21    0.11
   0   0  -8    1.40    0.10
   0   0   8    1.54    0.11
  -1   0  -8    0.05    0.06
   1   0   8    0.07    0.05
  -1   0  -8    0.06    0.05
   1   0   8    0.03    0.04
  -1   0  -8    0.07    0.05
   2   0   8    0.76    0.09
   2   0   8    1.01    0.11
  -2   0  -8    0.97    0.09
  -2   0  -8    1.21    0.11
   2   0   8    0.78    0.08
  -3   0  -8   88.07    3.53
   3   0   8   82.24    3.56
   3   0   8   85.33    3.53
  -3   0  -8   86.06    3.55
   4   0   8   64.95    2.64
   4   0   8   62.95    2.67
   4   0   8   62.74    2.63
  -4   0  -8   63.21    2.66
  -5   0  -8  218.20    9.17
   5   0   8  227.16    9.15
   5   0   8  220.12    9.18
   5   0   8  222.31    9.14
  -6   0  -8    3.83    0.24
   6   0   8    3.79    0.21
   6   0   8    3.87    0.22
   6   0   8    3.59    0.26
   7   0   8   10.13    0.48
  -7   0  -8    9.79    0.50
   7   0   8   10.13    0.53
  -8   0  -8    0.95    0.16
   8   0   8    1.17    0.16
   8   0   8    1.09    0.18
   9   0   8    2.65    0.27
  -9   0  -8    2.79    0.26
   9   0   8    2.61    0.26
  10   0   8    0.19    0.16
 -10   0  -8    0.75    0.17
  10   0   8    0.41    0.19
  11   0   8    1.87    0.29
 -11   0  -8    3.00    0.29
  11   0   8    3.10    0.34
 -12   0  -8    0.50    0.21
  12   0   8    0.54    0.23
  12  -1  -8    1.41    0.38
 -12  -1   8    0.41    0.20
 -12   1   8    0.31    0.17
  12   1  -8    0.37    0.35
 -11  -1   8    0.06    0.16
  11  -1  -8    0.41    0.29
  11   1  -8    0.08    0.29
 -11   1   8    0.32    0.19
 -11   1   8   -0.14    0.14
 -10  -1   8    0.62    0.16
  10  -1  -8    1.34    0.35
 -10   1   8    0.54    0.19
 -10   1   8    0.58    0.16
  10   1  -8    0.37    0.26
  -9  -1   8    6.88    0.39
   9  -1  -8    7.14    0.58
  -9  -1   8    6.66    0.32
  -9   1   8    6.50    0.42
  -9   1   8    7.11    0.38
   9   1  -8    4.41    0.52
  -8  -1   8    4.38    0.29
  -8  -1   8    4.75    0.24
   8  -1  -8    4.48    0.46
  -8  -1   8    4.51    0.24
  -8   1   8    5.12    0.34
  -8   1   8    4.27    0.28
   8   1  -8    3.32    0.41
  -7  -1   8    2.43    0.22
   7  -1  -8    2.80    0.33
  -7  -1   8    2.28    0.15
  -7  -1   8    2.44    0.16
  -7   1   8    2.75    0.25
   7   1  -8    1.51    0.26
  -7   1   8    2.10    0.19
  -6  -1   8   14.80    0.68
  -6  -1   8   14.62    0.64
   6  -1  -8   15.61    0.79
  -6  -1   8   14.75    0.65
  -6   1   8   14.96    0.72
  -6   1   8   14.62    0.67
   5  -1  -8   33.89    1.46
  -5  -1   8   31.73    1.37
  -5  -1   8   32.36    1.34
  -5   1   8   30.66    1.40
  -5   1   8   31.09    1.35
   4  -1  -8   38.88    1.65
   4  -1  -8   36.87    1.57
  -4  -1   8   35.77    1.58
  -4  -1   8   38.15    1.56
  -4   1   8   37.24    1.57
  -4   1   8   36.90    1.61
   4   1  -8   37.76    1.58
   3  -1  -8    4.72    0.23
  -3  -1   8    4.63    0.25
  -3  -1   8    4.53    0.23
   3  -1  -8    4.97    0.29
  -3   1   8    4.85    0.23
   3   1  -8    4.89    0.24
  -3   1   8    4.97    0.28
   3   1  -8    3.63    0.28
  -2  -1   8   85.64    3.64
   2  -1  -8   89.05    3.68
  -2  -1   8   94.28    3.67
   2  -1  -8   90.86    3.63
   2  -1  -8   89.44    3.69
  -2  -1   8   86.13    3.65
  -2   1   8   85.08    3.67
   2   1  -8   82.08    3.65
  -2   1   8   89.04    3.63
  -1  -1   8   11.16    0.48
  -1  -1   8   10.57    0.47
   1  -1  -8   10.67    0.51
  -1  -1   8   10.15    0.47
   1  -1  -8   10.31    0.45
   1  -1  -8   10.67    0.49
   1   1  -8   10.42    0.47
   1   1  -8   10.01    0.47
  -1   1   8    9.95    0.49
  -1   1   8   10.43    0.45
  -1   1   8   10.36    0.49
   0  -1   8  113.03    4.78
   0  -1  -8  119.04    4.84
   0  -1  -8  112.99    4.78
   0  -1  -8  113.90    4.76
   0  -1   8  115.44    4.77
   0  -1  -8  119.09    4.76
   0  -1   8  123.93    4.77
   0   1   8  117.07    4.78
   0   1  -8  105.65    4.77
   0   1   8  110.89    4.79
   0   1  -8  118.25    4.78
  -1  -1  -8   10.39    0.46
   1  -1   8   10.50    0.49
  -1  -1  -8   10.73    0.48
   1  -1   8   10.46    0.45
   1   1   8   10.57    0.46
   1   1   8   10.50    0.48
  -1   1  -8   10.39    0.49
  -1   1  -8   10.89    0.46
  -1   1  -8   10.35    0.47
   1   1   8    9.92    0.49
   2  -1   8   83.29    3.59
  -2  -1  -8   88.01    3.57
  -2  -1  -8   85.56    3.58
  -2   1  -8   86.59    3.54
   2   1   8   83.77    3.59
   2   1   8   86.09    3.58
  -2   1  -8   85.90    3.57
   2   1   8   89.29    3.57
  -3  -1  -8    4.35    0.25
  -3  -1  -8    4.81    0.24
   3  -1   8    4.72    0.27
   3   1   8    4.68    0.26
   3   1   8    4.36    0.25
  -3   1  -8    4.93    0.25
   4  -1   8   37.03    1.58
  -4  -1  -8   35.57    1.55
  -4  -1  -8   36.73    1.55
   4   1   8   36.23    1.56
  -4   1  -8   36.57    1.56
   4   1   8   37.07    1.55
  -5  -1  -8   32.12    1.36
   5  -1   8   32.51    1.32
   5  -1   8   30.40    1.39
   5   1   8   32.00    1.37
  -5   1  -8   31.40    1.36
   5   1   8   32.12    1.35
   5   1   8   30.55    1.35
   6  -1   8   15.53    0.65
   6  -1   8   14.39    0.71
  -6  -1  -8   14.42    0.68
   6   1   8   15.16    0.67
  -6   1  -8   14.48    0.68
   6   1   8   14.39    0.69
   7  -1   8    2.47    0.17
   7  -1   8    1.86    0.21
  -7  -1  -8    1.91    0.19
   7  -1   8    2.95    0.24
   7   1   8    2.50    0.22
  -7   1  -8    2.62    0.22
   7   1   8    2.53    0.20
  -8  -1  -8    4.60    0.30
   8  -1   8    3.25    0.30
   8  -1   8    4.06    0.29
   8  -1   8    5.09    0.35
  -8   1  -8    4.75    0.30
   8   1   8    4.64    0.30
   8   1   8    4.61    0.28
  -9  -1  -8    6.79    0.41
   9  -1   8    5.78    0.43
   9  -1   8    6.77    0.44
   9   1   8    6.94    0.41
  -9   1  -8    6.80    0.39
   9   1   8    6.54    0.38
  10  -1   8    0.72    0.22
 -10  -1  -8    0.67    0.17
  10  -1   8    0.61    0.21
 -10   1  -8    0.97    0.19
  10   1   8    0.17    0.16
  10   1   8    0.35    0.18
  11  -1   8    0.15    0.18
 -11  -1  -8    0.34    0.18
 -11   1  -8    0.03    0.17
  11   1   8    0.25    0.18
  11   1   8   -0.04    0.17
 -12  -1  -8    0.41    0.19
  12  -1   8    0.83    0.27
  12   1   8    0.52    0.21
  12   1   8    0.33    0.23
 -12   1  -8    0.66    0.21
 -12  -2   8    2.53    0.30
  12  -2  -8    2.47    0.38
  12   2  -8    1.13    0.38
 -12   2   8    2.52    0.27
  11  -2  -8    1.26    0.30
 -11  -2   8    0.84    0.20
 -11   2   8    0.89    0.18
  11   2  -8    0.27    0.25
 -11   2   8    1.15    0.25
 -10  -2   8    1.94    0.25
  10  -2  -8    2.20    0.32
  10   2  -8    1.66    0.33
 -10   2   8    2.17    0.21
 -10   2   8    1.98    0.29
   9  -2  -8    0.66    0.22
  -9  -2   8    0.78    0.17
   9   2  -8    0.44    0.23
  -9   2   8    0.72    0.14
  -9   2   8    0.55    0.20
  -8  -2   8    9.22    0.49
   8  -2  -8   10.35    0.59
  -8   2   8    8.59    0.54
   8   2  -8    8.32    0.56
  -8   2   8    8.78    0.45
   7  -2  -8    2.59    0.30
  -7  -2   8    2.59    0.23
  -7   2   8    2.10    0.26
  -7   2   8    2.28    0.18
   7   2  -8    2.49    0.28
  -6  -2   8   27.48    1.27
   6  -2  -8   30.98    1.34
   6   2  -8   29.95    1.33
  -6   2   8   28.32    1.24
  -6   2   8   28.77    1.32
  -5  -2   8   34.07    1.41
   5  -2  -8   33.91    1.45
   5  -2  -8   36.12    1.52
  -5  -2   8   32.75    1.46
  -5   2   8   33.20    1.51
  -5   2   8   33.05    1.43
   5   2  -8   35.03    1.51
   4  -2  -8    1.80    0.20
   4  -2  -8    1.64    0.11
  -4  -2   8    1.55    0.10
  -4  -2   8    1.72    0.16
  -4   2   8    1.34    0.18
   4   2  -8    1.55    0.18
   4   2  -8    1.70    0.11
  -4   2   8    1.50    0.11
  -3  -2   8    4.51    0.22
   3  -2  -8    4.21    0.28
   3  -2  -8    4.45    0.21
  -3  -2   8    4.21    0.25
  -3   2   8    4.28    0.21
   3   2  -8    4.42    0.22
   3   2  -8    4.47    0.27
  -3   2   8    4.65    0.31
   2  -2  -8    0.46    0.04
  -2  -2   8    0.52    0.07
  -2  -2   8    0.41    0.09
   2  -2  -8    0.46    0.10
  -2   2   8    0.31    0.04
   2   2  -8    0.31    0.09
  -2   2   8    0.39    0.11
   2   2  -8    0.37    0.06
  -1  -2   8  104.63    4.38
   1  -2  -8  104.33    4.34
  -1  -2   8  106.74    4.38
   1  -2  -8  104.23    4.34
   1  -2  -8  101.93    4.40
  -1  -2   8  107.21    4.38
   1   2  -8  111.17    4.38
  -1   2   8  103.40    4.41
   1   2  -8  106.39    4.37
   0  -2   8    7.60    0.38
   0  -2  -8    7.94    0.40
   0  -2  -8    7.57    0.34
   0  -2   8    7.80    0.36
   0  -2   8    7.75    0.38
   0   2   8    7.55    0.40
   0   2  -8    8.27    0.36
   0   2  -8    7.93    0.37
  -1  -2  -8  105.74    4.35
  -1  -2  -8  104.89    4.39
   1  -2   8  100.61    4.39
   1   2   8  104.87    4.40
  -1   2  -8  102.11    4.38
   1   2   8  107.18    4.35
  -1   2  -8  113.12    4.36
  -2  -2  -8    0.27    0.06
   2  -2   8    0.49    0.10
  -2  -2  -8    0.26    0.09
   2   2   8    0.50    0.07
   2   2   8    0.43    0.10
  -2   2  -8    0.35    0.08
  -2   2  -8    0.60    0.06
  -2   2  -8    0.40    0.04
   3  -2   8    4.84    0.28
  -3  -2  -8    4.38    0.23
  -3  -2  -8    4.42    0.26
  -3   2  -8    4.65    0.25
   3   2   8    4.40    0.27
   4  -2   8    1.64    0.19
  -4  -2  -8    1.61    0.17
  -4  -2  -8    1.57    0.13
  -4   2  -8    1.96    0.17
   4   2   8    1.47    0.16
  -5  -2  -8   32.21    1.41
   5  -2   8   32.41    1.46
   5   2   8   32.98    1.42
  -5   2  -8   33.62    1.42
   6  -2   8   28.80    1.19
  -6  -2  -8   28.75    1.24
   6  -2   8   27.06    1.28
   6   2   8   28.31    1.24
  -6   2  -8   28.28    1.24
   6   2   8   28.51    1.24
  -7  -2  -8    2.71    0.22
   7  -2   8    2.45    0.27
   7  -2   8    2.01    0.16
   7   2   8    2.46    0.21
   7   2   8    2.19    0.19
  -7   2  -8    2.24    0.21
   8  -2   8    9.25    0.56
   8  -2   8    8.96    0.44
  -8  -2  -8    8.73    0.48
  -8   2  -8    8.72    0.43
   8   2   8    9.04    0.48
   8   2   8    9.38    0.48
  -8   2  -8    9.78    0.49
   9  -2   8    0.88    0.14
   9  -2   8    0.88    0.24
  -9  -2  -8    0.89    0.16
   9   2   8    0.83    0.17
   9   2   8    0.63    0.16
  -9   2  -8    0.77    0.18
 -10  -2  -8    2.05    0.25
  10  -2   8    2.53    0.34
  10   2   8    2.39    0.25
 -10   2  -8    2.36    0.25
  10   2   8    1.78    0.23
  11  -2   8    1.34    0.27
 -11  -2  -8    1.03    0.20
  11   2   8    0.97    0.22
  11   2   8    0.72    0.20
 -11   2  -8    1.07    0.22
 -12  -2  -8    2.73    0.31
  12  -2   8    1.86    0.36
  12   2   8    2.53    0.34
  12   2   8    2.02    0.30
 -12   2  -8    2.18    0.27
  12  -3  -8    0.90    0.30
 -12  -3   8    1.34    0.25
  12   3  -8    0.73    0.30
 -12   3   8    0.86    0.28
 -12   3   8    1.00    0.19
 -11  -3   8    2.25    0.27
  11  -3  -8    2.31    0.36
  11   3  -8    2.22    0.37
 -11   3   8    2.30    0.34
 -11   3   8    2.42    0.24
 -10  -3   8    0.26    0.17
  10  -3  -8    0.36    0.24
  10   3  -8    0.09    0.22
 -10   3   8    0.47    0.14
 -10   3   8    0.72    0.23
  -9  -3   8    5.65    0.39
   9  -3  -8    6.52    0.47
   9   3  -8    6.06    0.46
  -9   3   8    5.27    0.33
  -9   3   8    5.78    0.47
   8  -3  -8   20.30    0.96
  -8  -3   8   18.77    0.89
  -8   3   8   18.62    0.97
   8   3  -8   19.00    0.95
  -8   3   8   18.11    0.84
   7  -3  -8    6.35    0.42
  -7  -3   8    6.14    0.38
  -7   3   8    6.29    0.33
  -7   3   8    5.80    0.43
   7   3  -8    6.53    0.41
  -6  -3   8   10.71    0.51
   6  -3  -8   10.33    0.56
  -6   3   8   10.45    0.59
  -6   3   8    9.60    0.46
   6   3  -8    9.80    0.54
   5  -3  -8   30.42    1.29
   5  -3  -8   31.23    1.38
  -5  -3   8   30.51    1.34
  -5   3   8   32.25    1.42
  -5   3   8   30.16    1.29
   5   3  -8   29.78    1.36
  -4  -3   8    2.81    0.16
  -4  -3   8    3.06    0.21
   4  -3  -8    3.02    0.24
   4  -3  -8    2.72    0.15
   4   3  -8    3.03    0.15
  -4   3   8    2.47    0.27
  -4   3   8    2.64    0.15
   4   3  -8    2.89    0.22
  -3  -3   8   62.23    2.48
   3  -3  -8   58.66    2.53
  -3  -3   8   58.17    2.50
   3  -3  -8   57.70    2.45
   3   3  -8   59.30    2.51
  -3   3   8   58.33    2.45
   3   3  -8   60.41    2.47
  -3   3   8   60.42    2.56
  -2  -3   8   42.61    1.85
  -2  -3   8   44.96    1.85
   2  -3  -8   43.62    1.89
   2   3  -8   44.40    1.84
   2   3  -8   42.63    1.86
  -2   3   8   44.13    1.91
  -1  -3   8    7.78    0.39
  -1  -3   8    7.50    0.38
   1  -3  -8    7.73    0.41
   1   3  -8    7.48    0.37
  -1   3   8    8.13    0.44
   1   3  -8    8.08    0.39
   0  -3   8   23.03    1.00
   0  -3   8   24.10    1.02
   0  -3  -8   22.63    0.95
   0  -3  -8   22.75    1.03
   0   3   8   23.00    1.04
   0   3  -8   22.63    0.99
   0   3  -8   22.60    0.98
   0   3   8   22.73    0.95
  -1  -3  -8    7.51    0.34
   1  -3   8    7.88    0.41
  -1  -3  -8    7.66    0.40
  -1   3  -8    7.80    0.36
  -1   3  -8    8.11    0.38
  -1   3  -8    7.46    0.35
   1   3   8    7.07    0.41
   1   3   8    7.29    0.34
  -2  -3  -8   42.52    1.87
   2  -3   8   44.18    1.89
  -2  -3  -8   44.01    1.82
  -2   3  -8   43.17    1.82
   2   3   8   45.26    1.82
  -2   3  -8   43.79    1.82
  -2   3  -8   42.22    1.85
   2   3   8   43.90    1.87
  -3  -3  -8   60.76    2.53
   3  -3   8   57.56    2.55
  -3  -3  -8   60.67    2.48
  -3   3  -8   59.54    2.46
   3   3   8   60.26    2.52
  -3   3  -8   59.55    2.50
  -3   3  -8   58.27    2.46
   4  -3   8    3.11    0.27
  -4  -3  -8    3.37    0.26
  -4  -3  -8    3.60    0.21
  -4   3  -8    3.12    0.22
   4   3   8    3.00    0.24
  -5  -3  -8   30.87    1.32
  -5  -3  -8   30.05    1.35
   5  -3   8   28.78    1.27
   5  -3   8   30.46    1.39
   5   3   8   30.56    1.34
  -5   3  -8   30.54    1.34
  -5   3  -8   33.13    1.28
   6  -3   8   10.37    0.46
  -6  -3  -8   10.69    0.51
   6  -3   8   10.30    0.58
  -6   3  -8   10.22    0.45
  -6   3  -8   10.18    0.51
   6   3   8   10.26    0.53
   6   3   8   10.37    0.51
  -7  -3  -8    5.93    0.36
   7  -3   8    6.39    0.44
   7  -3   8    6.13    0.31
   7   3   8    6.40    0.38
  -7   3  -8    6.10    0.29
   7   3   8    6.55    0.36
  -7   3  -8    6.19    0.36
  -8  -3  -8   19.00    0.87
   8  -3   8   18.96    0.97
   8  -3   8   18.48    0.82
  -8   3  -8   18.72    0.88
   8   3   8   18.57    0.88
   8   3   8   18.85    0.87
   9  -3   8    5.49    0.45
  -9  -3  -8    5.87    0.37
   9   3   8    5.50    0.35
   9   3   8    5.74    0.38
  -9   3  -8    5.61    0.38
 -10  -3  -8    0.06    0.15
  10  -3   8    0.03    0.22
  10   3   8    0.21    0.14
 -10   3  -8    0.51    0.18
  10   3   8    0.19    0.17
  11  -3   8    2.63    0.39
 -11  -3  -8    2.68    0.30
 -11   3  -8    3.26    0.31
  11   3   8    2.25    0.29
  11   3   8    2.00    0.26
  12  -3   8    0.72    0.28
 -12  -3  -8    1.19    0.23
  12   3   8    0.75    0.23
 -12   3  -8    0.81    0.23
 -11  -4   8    0.34    0.19
  11  -4  -8    0.80    0.28
  11   4  -8    1.06    0.33
 -11   4   8    0.89    0.17
 -11   4   8    0.81    0.26
  10  -4  -8    1.45    0.31
 -10  -4   8    1.94    0.27
 -10   4   8    2.08    0.35
 -10   4   8    2.01    0.20
  10   4  -8    1.67    0.30
   9  -4  -8    0.92    0.24
  -9  -4   8    0.90    0.21
   9   4  -8    0.75    0.24
  -9   4   8    1.03    0.28
  -9   4   8    0.86    0.14
   8  -4  -8    0.11    0.19
  -8  -4   8    0.11    0.16
  -8   4   8    0.10    0.09
  -8   4   8    0.40    0.24
   8   4  -8    0.06    0.16
  -7  -4   8    6.03    0.39
   7  -4  -8    7.55    0.47
   7   4  -8    6.99    0.45
  -7   4   8    5.96    0.33
  -7   4   8    6.59    0.49
  -6  -4   8    5.17    0.33
   6  -4  -8    4.55    0.38
   6  -4  -8    4.38    0.25
   6   4  -8    4.72    0.33
  -6   4   8    4.40    0.39
  -6   4   8    4.29    0.24
  -5  -4   8    9.42    0.49
   5  -4  -8    9.80    0.42
   5  -4  -8    9.48    0.54
   5   4  -8    8.93    0.51
  -5   4   8    9.75    0.42
  -5   4   8    9.37    0.57
  -4  -4   8    3.10    0.23
  -4  -4   8    2.87    0.18
   4  -4  -8    3.10    0.27
   4  -4  -8    3.43    0.15
  -4   4   8    2.76    0.15
   4   4  -8    2.73    0.16
   4   4  -8    2.88    0.24
  -4   4   8    3.52    0.33
   3  -4  -8   40.54    1.83
  -3  -4   8   42.16    1.79
  -3  -4   8   42.58    1.80
  -3   4   8   43.52    1.88
   3   4  -8   42.03    1.81
   3   4  -8   41.57    1.77
   2  -4  -8    2.03    0.21
  -2  -4   8    2.38    0.19
  -2  -4   8    1.97    0.18
  -2   4   8    1.68    0.24
   2   4  -8    2.19    0.19
   2   4  -8    2.20    0.16
  -1  -4   8    8.38    0.43
   1  -4  -8    8.08    0.46
  -1  -4   8    8.35    0.41
   1   4  -8    8.23    0.41
  -1   4   8    7.74    0.48
   0  -4  -8   34.31    1.52
   0  -4   8   35.89    1.52
   0  -4   8   34.30    1.48
   0  -4  -8   34.65    1.42
   0   4  -8   34.36    1.47
   0   4   8   33.90    1.53
   0   4   8   33.92    1.42
  -1  -4  -8    8.43    0.46
   1  -4   8    8.19    0.46
  -1  -4  -8    8.24    0.37
  -1   4  -8    8.16    0.40
   1   4   8    8.68    0.37
  -1   4  -8    8.20    0.41
   1   4   8    8.97    0.48
  -1   4  -8    8.68    0.41
  -2  -4  -8    2.08    0.13
  -2  -4  -8    1.90    0.21
   2  -4   8    2.29    0.23
  -2   4  -8    1.81    0.15
  -2   4  -8    2.35    0.17
   2   4   8    1.78    0.13
  -2   4  -8    1.91    0.15
   2   4   8    2.17    0.22
  -3  -4  -8   42.28    1.82
   3  -4   8   42.91    1.85
  -3  -4  -8   42.43    1.75
  -3   4  -8   41.54    1.75
  -3   4  -8   40.39    1.78
   3   4   8   40.43    1.80
  -4  -4  -8    2.91    0.20
  -4  -4  -8    3.23    0.27
   4  -4   8    2.81    0.30
   4  -4   8    2.68    0.18
  -4   4  -8    2.88    0.21
   4   4   8    3.13    0.23
  -4   4  -8    3.11    0.18
  -5  -4  -8    9.30    0.46
  -5  -4  -8    9.73    0.52
   5  -4   8    9.12    0.42
   5  -4   8    9.69    0.55
   5   4   8    9.54    0.48
  -5   4  -8    9.02    0.47
  -6  -4  -8    4.72    0.28
   6  -4   8    4.72    0.38
   6  -4   8    4.46    0.24
  -6   4  -8    4.89    0.31
  -6   4  -8    3.81    0.24
   6   4   8    4.74    0.32
   6   4   8    4.70    0.30
   7  -4   8    6.30    0.33
  -7  -4  -8    6.72    0.38
   7  -4   8    6.34    0.47
   7   4   8    6.45    0.37
  -7   4  -8    7.00    0.40
   7   4   8    6.45    0.42
   8  -4   8    0.14    0.18
  -8  -4  -8    0.07    0.12
   8   4   8    0.11    0.12
   8   4   8    0.20    0.17
  -8   4  -8    0.11    0.15
   9  -4   8    0.81    0.27
  -9  -4  -8    0.60    0.18
   9   4   8    0.78    0.16
  -9   4  -8    1.09    0.18
   9   4   8    0.87    0.21
  10  -4   8    1.71    0.35
 -10  -4  -8    1.85    0.23
  10   4   8    1.99    0.27
 -10   4  -8    1.69    0.24
  10   4   8    1.85    0.23
  11  -4   8    0.35    0.26
 -11  -4  -8    0.93    0.23
  11   4   8    0.66    0.23
 -11   4  -8    0.81    0.20
 -10  -5   8    2.71    0.30
  10  -5  -8    2.70    0.37
 -10   5   8    2.70    0.41
  10   5  -8    2.52    0.37
  -9  -5   8    1.55    0.25
   9  -5  -8    1.51    0.29
  -9   5   8    1.13    0.30
   9   5  -8    0.94    0.25
  -9   5   8    1.26    0.17
  -8  -5   8    3.19    0.30
   8  -5  -8    3.00    0.36
  -8   5   8    3.31    0.21
  -8   5   8    3.56    0.42
   8   5  -8    2.97    0.34
  -7  -5   8    4.07    0.31
   7  -5  -8    4.32    0.36
   7   5  -8    4.52    0.38
  -7   5   8    4.76    0.46
  -7   5   8    3.98    0.23
  -6  -5   8    1.71    0.22
   6  -5  -8    2.31    0.27
   6   5  -8    2.29    0.27
  -6   5   8    1.67    0.31
  -6   5   8    1.57    0.13
  -5  -5   8   37.72    1.61
   5  -5  -8   36.09    1.66
  -5   5   8   36.08    1.53
   5   5  -8   35.55    1.53
   5   5  -8   37.95    1.64
   5   5  -8   37.27    1.55
  -5   5   8   37.44    1.72
  -4  -5   8    3.65    0.28
   4  -5  -8    3.66    0.33
   4   5  -8    3.29    0.24
  -4   5   8    3.20    0.36
   4   5  -8    2.81    0.20
   4   5  -8    3.20    0.27
  -3  -5   8    3.37    0.24
  -3  -5   8    3.05    0.24
   3  -5  -8    3.32    0.29
   3   5  -8    3.06    0.27
  -3   5   8    3.85    0.36
  -2  -5   8   13.68    0.67
  -2  -5   8   13.52    0.64
   2  -5  -8   13.24    0.70
   2   5  -8   14.15    0.66
  -2   5   8   13.28    0.73
  -1  -5   8    2.98    0.26
   1  -5  -8    3.24    0.30
  -1  -5   8    3.36    0.25
   1   5  -8    3.11    0.24
  -1   5   8    2.82    0.31
   0  -5  -8   19.53    0.87
   0  -5   8   20.99    0.94
   0  -5  -8   20.31    0.98
   0  -5   8   21.69    1.00
   0   5   8   20.82    1.00
   0   5  -8   21.87    0.94
   0   5   8   21.48    0.87
   1  -5   8    3.22    0.30
  -1  -5  -8    3.33    0.30
  -1  -5  -8    3.49    0.17
  -1   5  -8    3.18    0.22
   1   5   8    2.67    0.16
   1   5   8    2.64    0.28
  -1   5  -8    3.40    0.24
   2  -5   8   13.22    0.71
  -2  -5  -8   13.88    0.70
  -2  -5  -8   14.05    0.60
   2   5   8   13.00    0.69
   2   5   8   13.87    0.60
  -2   5  -8   13.44    0.64
  -3  -5  -8    3.38    0.20
   3  -5   8    3.23    0.33
   3  -5   8    2.93    0.22
  -3  -5  -8    3.25    0.31
  -3   5  -8    3.55    0.25
   3   5   8    2.99    0.28
  -4  -5  -8    3.28    0.22
   4  -5   8    3.59    0.23
   4  -5   8    3.07    0.34
  -4  -5  -8    4.37    0.34
   4   5   8    3.28    0.28
  -4   5  -8    3.44    0.25
  -4   5  -8    3.11    0.22
   5  -5   8   37.41    1.71
  -5  -5  -8   37.85    1.58
   5  -5   8   36.39    1.56
  -5  -5  -8   35.56    1.63
   5   5   8   36.73    1.61
  -5   5  -8   35.82    1.57
  -5   5  -8   36.97    1.60
   6  -5   8    1.99    0.32
  -6  -5  -8    2.25    0.21
   6  -5   8    1.95    0.19
   6   5   8    1.96    0.22
  -6   5  -8    2.34    0.23
   7  -5   8    3.69    0.42
  -7  -5  -8    4.42    0.29
   7   5   8    4.34    0.29
   7   5   8    4.22    0.36
  -7   5  -8    3.77    0.29
  -8  -5  -8    3.70    0.28
   8  -5   8    3.37    0.40
   8   5   8    3.13    0.27
  -8   5  -8    3.30    0.29
   8   5   8    3.05    0.31
  -9  -5  -8    1.48    0.21
   9  -5   8    1.97    0.33
   9   5   8    1.28    0.19
  -9   5  -8    1.36    0.23
   9   5   8    1.16    0.25
 -10  -5  -8    2.97    0.29
  10  -5   8    2.49    0.40
 -10   5  -8    2.68    0.29
  10   5   8    2.26    0.30
   9  -6  -8    0.45    0.25
  -9  -6   8    0.78    0.22
  -9   6   8    1.33    0.34
   9   6  -8    0.49    0.26
  -8  -6   8    4.80    0.37
   8  -6  -8    4.55    0.44
  -8   6   8    6.23    0.53
   8   6  -8    5.24    0.45
  -7  -6   8    1.50    0.24
   7  -6  -8    1.39    0.28
  -7   6   8    1.31    0.31
   7   6  -8    1.51    0.27
  -6  -6   8    1.35    0.20
   6  -6  -8    1.49    0.25
  -6   6   8    1.35    0.33
   6   6  -8    1.48    0.26
   5  -6  -8    0.43    0.19
  -5  -6   8    0.41    0.16
  -5   6   8    0.14    0.22
   5   6  -8    0.54    0.20
   5   6  -8    0.58    0.12
  -4  -6   8    3.47    0.29
   4  -6  -8    4.08    0.37
   4   6  -8    3.85    0.32
  -4   6   8    4.07    0.42
   4   6  -8    3.99    0.30
  -3  -6   8   21.67    0.96
   3  -6  -8   20.90    1.02
   3   6  -8   21.51    0.98
   3   6  -8   20.11    0.98
  -3   6   8   18.86    1.06
  -2  -6   8   21.79    1.03
  -2  -6   8   23.93    1.07
   2  -6  -8   22.54    1.09
  -2   6   8   23.07    1.14
   2   6  -8   22.37    1.05
  -1  -6   8    3.34    0.31
   1  -6  -8    3.39    0.35
  -1  -6   8    3.60    0.27
  -1   6   8    3.73    0.39
   1   6  -8    3.37    0.28
   0  -6  -8    7.31    0.49
   0  -6   8    7.30    0.42
   0  -6   8    7.68    0.49
   0   6   8    8.43    0.34
   0   6  -8    7.21    0.42
   0   6   8    7.35    0.51
   1  -6   8    2.99    0.32
  -1  -6  -8    3.28    0.32
  -1  -6  -8    3.28    0.19
   1   6   8    3.16    0.34
  -1   6  -8    2.91    0.25
   1   6   8    3.52    0.18
  -1   6  -8    2.92    0.26
   2  -6   8   21.57    1.09
  -2  -6  -8   22.29    1.07
  -2  -6  -8   22.26    0.96
  -2   6  -8   21.99    1.00
   2   6   8   22.66    1.07
   3  -6   8   21.98    1.09
  -3  -6  -8   21.98    1.05
   3  -6   8   21.74    0.97
  -3  -6  -8   20.95    0.94
  -3   6  -8   21.31    0.97
   3   6   8   21.15    1.03
  -4  -6  -8    3.68    0.25
  -4  -6  -8    4.61    0.38
   4  -6   8    4.13    0.28
   4  -6   8    4.32    0.39
  -4   6  -8    4.29    0.30
   4   6   8    3.50    0.31
  -5  -6  -8    0.71    0.14
   5  -6   8    0.53    0.13
  -5  -6  -8    0.63    0.22
   5  -6   8    0.55    0.22
  -5   6  -8    0.47    0.15
   5   6   8    0.75    0.18
   6  -6   8    1.36    0.28
   6  -6   8    1.48    0.19
  -6  -6  -8    1.27    0.18
   6   6   8    1.35    0.20
  -6   6  -8    1.19    0.18
  -7  -6  -8    1.67    0.21
   7  -6   8    1.07    0.28
   7   6   8    1.25    0.20
  -7   6  -8    1.41    0.20
   7   6   8    1.23    0.25
   8  -6   8    5.13    0.51
  -8  -6  -8    4.71    0.35
   8   6   8    4.83    0.34
  -8   6  -8    5.36    0.36
   8   6   8    4.61    0.39
  -9  -6  -8    0.32    0.17
   9  -6   8    0.00    0.23
   9   6   8    0.36    0.21
  -9   6  -8    0.47    0.19
   8  -7  -8    0.00    0.23
  -8  -7   8   -0.04    0.19
   8   7  -8    0.38    0.24
  -8   7   8    0.12    0.25
   7  -7  -8    0.18    0.20
  -7  -7   8    0.12    0.16
   7   7  -8    0.34    0.23
  -7   7   8    0.28    0.26
   6  -7  -8    0.96    0.26
  -6  -7   8    0.78    0.21
   6   7  -8    0.94    0.24
  -6   7   8    0.37    0.26
  -5  -7   8    1.10    0.20
   5  -7  -8    1.08    0.24
   5   7  -8    1.35    0.25
  -5   7   8    1.25    0.31
   4  -7  -8    0.92    0.25
  -4  -7   8    0.73    0.18
  -4   7   8    0.59    0.27
   4   7  -8    0.77    0.21
   4   7  -8    0.99    0.19
  -3  -7   8    1.42    0.21
   3  -7  -8    1.80    0.29
   3   7  -8    1.31    0.22
   3   7  -8    1.67    0.25
  -3   7   8    1.23    0.30
   2  -7  -8    3.64    0.36
  -2  -7   8    3.43    0.31
  -2   7   8    3.51    0.41
   2   7  -8    3.29    0.36
   2   7  -8    3.62    0.33
  -1  -7   8    8.25    0.45
  -1  -7   8    7.13    0.49
   1  -7  -8    7.04    0.50
   1   7  -8    7.49    0.46
  -1   7   8    8.42    0.56
   0  -7  -8    1.76    0.27
   0  -7   8    1.69    0.29
   0   7   8    1.66    0.30
   0   7  -8    1.39    0.21
  -1  -7  -8    8.02    0.53
  -1  -7  -8    7.93    0.37
   1  -7   8    7.88    0.55
  -1   7  -8    7.04    0.45
   1   7   8    6.71    0.50
  -1   7  -8    7.79    0.44
   2  -7   8    3.81    0.42
  -2  -7  -8    3.42    0.22
  -2  -7  -8    3.88    0.36
   2   7   8    3.61    0.38
  -2   7  -8    3.73    0.29
   3  -7   8    1.13    0.28
   3  -7   8    1.69    0.21
  -3  -7  -8    1.53    0.16
  -3  -7  -8    1.43    0.28
   3   7   8    1.32    0.24
  -3   7  -8    1.62    0.21
  -4  -7  -8    1.08    0.27
   4  -7   8    0.74    0.17
   4  -7   8    1.19    0.28
  -4  -7  -8    0.74    0.14
   4   7   8    0.99    0.21
  -4   7  -8    1.13    0.19
   5  -7   8    1.36    0.19
  -5  -7  -8    1.34    0.28
  -5  -7  -8    1.39    0.18
   5  -7   8    1.16    0.30
  -5   7  -8    1.57    0.21
   5   7   8    2.05    0.26
   6  -7   8    0.36    0.24
  -6  -7  -8    0.67    0.16
  -6   7  -8    0.82    0.18
   6   7   8    0.30    0.17
  -7  -7  -8    0.31    0.16
   7  -7   8    0.30    0.25
   7   7   8    0.46    0.24
   7   7   8   -0.05    0.16
  -7   7  -8    0.17    0.17
  -8  -7  -8   -0.07    0.14
   8  -7   8    0.02    0.27
   8   7   8    0.07    0.22
  -8   7  -8    0.11    0.17
   6  -8  -8    0.49    0.26
  -6  -8   8    0.62    0.19
   6   8  -8    1.01    0.24
  -6   8   8    0.38    0.29
  -5  -8   8    0.37    0.21
   5  -8  -8    0.55    0.24
  -5   8   8    0.32    0.26
   5   8  -8    0.45    0.23
  -4  -8   8    2.22    0.26
   4  -8  -8    2.05    0.33
  -4   8   8    1.74    0.35
   4   8  -8    1.67    0.28
   3  -8  -8    0.54    0.22
  -3  -8   8    0.30    0.19
   3   8  -8    0.72    0.22
   3   8  -8    0.84    0.23
  -3   8   8    0.29    0.26
   2  -8  -8    1.72    0.29
  -2  -8   8    1.78    0.24
   2   8  -8    1.78    0.30
   2   8  -8    1.60    0.26
  -2   8   8    1.37    0.32
   1  -8  -8    0.32    0.21
  -1  -8   8    0.32    0.17
   1   8  -8    0.41    0.19
  -1   8   8    0.11    0.22
   1   8  -8    0.43    0.23
   0  -8  -8    1.70    0.29
   0   8   8    2.23    0.34
   0   8  -8    1.66    0.23
   0   8  -8    2.00    0.24
  -1  -8  -8    0.45    0.22
   1  -8   8   -0.13    0.20
  -1   8  -8    0.44    0.16
  -1   8  -8    0.40    0.18
   1   8   8    0.27    0.22
  -2  -8  -8    1.62    0.31
   2  -8   8    1.67    0.32
   2   8   8    1.16    0.26
  -2   8  -8    1.82    0.22
  -2   8  -8    1.38    0.22
  -3  -8  -8    0.76    0.26
   3  -8   8    0.45    0.27
  -3   8  -8    0.40    0.17
   3   8   8    0.52    0.23
   4  -8   8    2.26    0.26
  -4  -8  -8    2.27    0.32
   4  -8   8    2.05    0.36
  -4   8  -8    1.82    0.23
   4   8   8    2.15    0.30
  -5  -8  -8    0.51    0.25
   5  -8   8    0.77    0.30
  -5  -8  -8    0.38    0.23
   5   8   8    0.47    0.20
  -5   8  -8    0.54    0.18
  -6  -8  -8    0.94    0.19
   6  -8   8    0.97    0.30
   6   8   8    0.34    0.19
  -6   8  -8    0.77    0.19
   4  -9  -8    0.52    0.27
  -4  -9   8    0.66    0.22
  -4   9   8    0.23    0.27
   4   9  -8    0.37    0.22
  -3  -9   8    2.00    0.27
   3  -9  -8    1.74    0.32
   3   9  -8    1.92    0.30
  -3   9   8    1.67    0.36
   2  -9  -8    1.02    0.27
  -2  -9   8    0.91    0.21
   2   9  -8    0.84    0.23
  -2   9   8    0.96    0.33
   2   9  -8    1.19    0.28
   1  -9  -8    0.27    0.26
   1   9  -8    0.50    0.21
  -1   9   8    0.37    0.25
   1   9  -8    0.48    0.24
   0  -9  -8   -0.11    0.24
   0   9  -8    0.32    0.19
   0   9  -8    0.35    0.22
   0   9   8    0.51    0.25
   0   9  -8    0.23    0.18
  -1  -9  -8    0.54    0.24
  -1   9  -8    0.14    0.28
   1   9   8    0.56    0.24
  -1   9  -8    0.51    0.19
  -1   9  -8    0.25    0.19
  -2  -9  -8    0.80    0.30
   2   9   8    1.03    0.29
  -2   9  -8    0.84    0.20
  -2   9  -8    0.80    0.21
   3  -9   8    1.80    0.35
  -3  -9  -8    1.91    0.34
   3   9   8    1.74    0.32
  -3   9  -8    1.77    0.25
   4  -9   8    0.00    0.25
   4   9   8    0.54    0.23
  -4   9  -8    0.25    0.18
  12   0  -9   -0.09    0.31
 -12   0   9    0.01    0.16
 -11   0   9    1.49    0.22
  11   0  -9    1.39    0.39
  10   0  -9    0.60    0.30
 -10   0   9    1.10    0.26
 -10   0   9    0.82    0.18
  -9   0   9    0.39    0.15
   9   0  -9    0.40    0.30
  -9   0   9    0.11    0.13
  -8   0   9    3.31    0.24
  -8   0   9    2.35    0.22
   8   0  -9    1.99    0.36
   7   0  -9   12.99    0.87
  -7   0   9   17.91    0.75
  -7   0   9   17.39    0.75
  -6   0   9    0.28    0.09
  -6   0   9    0.25    0.10
   6   0  -9    0.17    0.18
  -6   0   9    0.17    0.09
   5   0  -9    6.37    0.48
  -5   0   9    8.17    0.40
   5   0  -9    8.28    0.43
  -5   0   9    8.39    0.39
   4   0  -9    0.85    0.20
   4   0  -9    1.45    0.16
  -4   0   9    1.24    0.13
  -4   0   9    1.32    0.13
  -3   0   9   87.90    3.52
   3   0  -9   89.85    3.55
   3   0  -9   75.33    3.58
  -3   0   9   86.19    3.53
  -2   0   9    7.08    0.33
   2   0  -9    6.61    0.38
   2   0  -9    7.03    0.36
  -2   0   9    7.31    0.35
   2   0  -9    7.48    0.33
   1   0  -9  119.11    4.78
   1   0  -9  115.32    4.78
  -1   0   9  114.25    4.77
  -1   0   9  112.13    4.75
   1   0  -9  114.24    4.75
   0   0   9    0.07    0.07
   0   0  -9    0.06    0.06
   0   0  -9    0.02    0.07
   0   0   9    0.04    0.06
   0   0  -9    0.02    0.05
   0   0  -9    0.03    0.05
   1   0   9  115.55    4.64
  -1   0  -9  109.53    4.63
  -1   0  -9  113.17    4.64
   1   0   9  110.45    4.65
   1   0   9  111.88    4.64
   2   0   9    6.93    0.32
   2   0   9    6.76    0.35
  -2   0  -9    7.11    0.32
  -2   0  -9    6.89    0.33
  -3   0  -9   86.11    3.60
   3   0   9   90.24    3.60
  -3   0  -9   85.94    3.62
   3   0   9   85.55    3.63
  -4   0  -9    1.58    0.14
   4   0   9    1.17    0.11
   4   0   9    1.54    0.12
   4   0   9    1.07    0.14
  -5   0  -9    8.71    0.41
   5   0   9    7.87    0.42
   5   0   9    8.17    0.38
   5   0   9    7.97    0.39
  -6   0  -9    0.38    0.12
   6   0   9    0.18    0.08
   6   0   9    0.28    0.11
   6   0   9    0.28    0.07
   7   0   9   17.22    0.86
   7   0   9   19.60    0.82
   7   0   9   17.88    0.80
  -7   0  -9   17.87    0.83
   8   0   9    2.88    0.23
  -8   0  -9    2.68    0.23
   8   0   9    3.11    0.25
   9   0   9    0.10    0.15
   9   0   9    0.24    0.16
  -9   0  -9    0.52    0.17
  10   0   9    0.80    0.19
  10   0   9    0.74    0.19
 -10   0  -9    0.75    0.20
 -11   0  -9    1.41    0.22
  11   0   9    1.27    0.26
 -12   0  -9   -0.10    0.15
  12   0   9    0.05    0.20
 -12  -1   9    0.58    0.18
  12  -1  -9    0.59    0.34
  12   1  -9    0.26    0.37
 -12   1   9    0.45    0.18
 -11  -1   9    1.44    0.23
  11  -1  -9    1.93    0.39
  11   1  -9    1.15    0.37
 -11   1   9    2.06    0.24
  10  -1  -9    3.64    0.44
 -10  -1   9    3.46    0.30
 -10   1   9    4.11    0.33
  10   1  -9    2.72    0.44
 -10   1   9    3.72    0.29
  -9  -1   9    3.76    0.29
   9  -1  -9    3.43    0.41
  -9   1   9    3.08    0.26
   9   1  -9    2.60    0.40
  -9   1   9    3.53    0.31
   8  -1  -9    5.25    0.45
  -8  -1   9    4.42    0.30
  -8  -1   9    4.27    0.24
  -8   1   9    4.95    0.35
  -8   1   9    4.68    0.29
   7  -1  -9   12.45    0.72
  -7  -1   9   11.82    0.53
  -7  -1   9   11.97    0.55
  -7  -1   9   12.23    0.58
  -7   1   9   12.11    0.62
  -7   1   9   11.71    0.57
  -6  -1   9    2.13    0.18
  -6  -1   9    1.93    0.15
   6  -1  -9    2.31    0.29
  -6  -1   9    2.65    0.15
  -6   1   9    1.95    0.17
   6   1  -9    1.48    0.25
  -6   1   9    2.16    0.22
  -5  -1   9   26.70    1.14
   5  -1  -9   28.37    1.25
  -5  -1   9   26.55    1.16
  -5   1   9   25.60    1.15
   5   1  -9   27.44    1.16
  -5   1   9   26.59    1.19
  -4  -1   9   74.65    3.17
   4  -1  -9   75.46    3.16
   4  -1  -9   78.61    3.23
  -4  -1   9   75.08    3.15
  -4   1   9   74.64    3.15
  -4   1   9   76.07    3.20
   4   1  -9   77.52    3.17
   3  -1  -9    2.90    0.23
  -3  -1   9    2.36    0.18
  -3  -1   9    2.61    0.16
   3  -1  -9    2.74    0.15
   3   1  -9    2.03    0.23
  -3   1   9    2.79    0.16
  -3   1   9    2.88    0.21
   3   1  -9    3.06    0.18
   2  -1  -9   33.39    1.42
  -2  -1   9   33.35    1.39
   2  -1  -9   32.72    1.37
  -2  -1   9   32.11    1.39
  -2   1   9   32.10    1.41
   2   1  -9   32.92    1.39
  -2   1   9   33.02    1.37
  -1  -1   9   10.69    0.49
  -1  -1   9   11.10    0.50
   1  -1  -9   10.44    0.47
  -1  -1   9   10.82    0.49
   1  -1  -9   10.92    0.51
  -1   1   9   10.58    0.51
   1   1  -9   11.32    0.50
   0  -1  -9   66.83    2.91
   0  -1   9   73.60    2.90
   0  -1  -9   69.25    2.89
   0  -1  -9   69.86    2.89
   0  -1   9   67.48    2.91
   0   1  -9   73.18    2.91
   0   1   9   70.75    2.91
   0   1   9   66.51    2.92
   1  -1   9   11.42    0.47
   1  -1   9   10.64    0.50
  -1  -1  -9   10.54    0.47
  -1  -1  -9   10.40    0.49
  -1   1  -9   10.47    0.49
   1   1   9   10.49    0.49
   1   1   9   10.28    0.47
   1   1   9   10.85    0.51
  -1   1  -9   11.37    0.48
   2  -1   9   34.12    1.37
   2  -1   9   32.02    1.42
  -2  -1  -9   32.62    1.39
  -2  -1  -9   32.94    1.41
  -2   1  -9   33.49    1.40
   2   1   9   33.04    1.42
   2   1   9   32.49    1.40
   2   1   9   33.72    1.40
  -2   1  -9   32.99    1.37
  -3  -1  -9    2.91    0.17
   3  -1   9    2.82    0.20
  -3  -1  -9    2.94    0.18
  -3   1  -9    2.41    0.18
   3   1   9    2.75    0.19
   3   1   9    2.60    0.18
  -4  -1  -9   76.15    3.12
  -4  -1  -9   76.79    3.12
   4  -1   9   74.59    3.15
   4   1   9   75.82    3.12
   4   1   9   72.37    3.14
  -4   1  -9   72.89    3.13
   5  -1   9   27.16    1.09
   5  -1   9   24.79    1.17
  -5  -1  -9   26.63    1.14
   5   1   9   25.45    1.14
  -5   1  -9   26.88    1.15
   5   1   9   26.03    1.13
   5   1   9   26.17    1.16
  -6  -1  -9    2.36    0.20
   6  -1   9    1.87    0.14
   6  -1   9    1.44    0.16
   6  -1   9    2.38    0.22
  -6   1  -9    2.71    0.22
   6   1   9    2.28    0.18
   6   1   9    2.62    0.20
  -7  -1  -9   11.68    0.57
   7  -1   9   11.80    0.53
   7  -1   9   11.65    0.61
  -7   1  -9   11.75    0.57
   7   1   9   11.51    0.59
   7   1   9   11.79    0.55
   8  -1   9    3.64    0.31
   8  -1   9    5.59    0.37
  -8  -1  -9    5.00    0.31
   8   1   9    4.89    0.33
   8   1   9    4.59    0.29
  -8   1  -9    5.34    0.33
   9  -1   9    3.53    0.32
  -9  -1  -9    3.28    0.27
   9  -1   9    2.80    0.31
   9   1   9    3.36    0.26
  -9   1  -9    3.65    0.27
   9   1   9    3.57    0.30
  10  -1   9    3.27    0.47
  10  -1   9    3.66    0.38
 -10  -1  -9    3.12    0.28
  10   1   9    3.69    0.32
 -10   1  -9    4.03    0.32
  10   1   9    3.60    0.30
 -11  -1  -9    1.45    0.23
  11  -1   9    1.33    0.27
  11   1   9    1.61    0.24
 -11   1  -9    1.58    0.23
  11   1   9    1.29    0.23
  12  -1   9   -0.22    0.21
 -12  -1  -9    0.23    0.18
  12   1   9    0.20    0.20
 -12   1  -9    0.36    0.18
  12  -2  -9    0.36    0.29
 -12  -2   9    0.64    0.21
 -12   2   9    0.23    0.17
  12   2  -9    0.14    0.32
  11  -2  -9    1.37    0.30
 -11  -2   9    1.00    0.21
 -11   2   9    1.34    0.20
  11   2  -9    1.01    0.34
 -11   2   9    1.35    0.25
  10  -2  -9    4.22    0.44
 -10  -2   9    3.26    0.31
 -10   2   9    3.14    0.26
  10   2  -9    2.21    0.39
 -10   2   9    3.18    0.34
  -9  -2   9    1.92    0.23
   9  -2  -9    2.15    0.31
  -9   2   9    1.66    0.19
  -9   2   9    2.43    0.29
   9   2  -9    1.73    0.32
   8  -2  -9   11.24    0.61
  -8  -2   9    9.36    0.50
  -8   2   9    9.80    0.56
  -8   2   9    9.95    0.48
   8   2  -9    7.78    0.58
   7  -2  -9    1.39    0.25
  -7  -2   9    1.32    0.17
  -7   2   9    1.48    0.15
   7   2  -9    1.31    0.24
  -7   2   9    1.08    0.21
   6  -2  -9   18.49    0.83
  -6  -2   9   15.54    0.74
  -6   2   9   15.63    0.80
   6   2  -9   16.07    0.81
  -6   2   9   15.49    0.72
   5  -2  -9    9.86    0.50
  -5  -2   9    8.75    0.44
  -5  -2   9    8.79    0.38
  -5   2   9    8.39    0.41
   5   2  -9    8.63    0.48
   5   2  -9    8.25    0.40
  -5   2   9    8.72    0.50
   4  -2  -9    8.82    0.39
   4  -2  -9    8.66    0.48
  -4  -2   9    8.17    0.42
  -4  -2   9    8.72    0.39
   4   2  -9    8.50    0.40
  -4   2   9    9.37    0.48
  -4   2   9    8.65    0.39
   4   2  -9    8.87    0.47
  -3  -2   9    1.12    0.10
   3  -2  -9    1.39    0.17
  -3  -2   9    1.02    0.13
   3  -2  -9    1.11    0.09
  -3   2   9    1.27    0.09
  -3   2   9    1.20    0.17
   3   2  -9    1.03    0.10
   3   2  -9    1.20    0.16
  -2  -2   9   48.48    1.99
  -2  -2   9   48.28    1.98
   2  -2  -9   47.01    1.95
   2  -2  -9   44.33    2.01
  -2   2   9   47.70    1.95
  -2   2   9   43.74    2.02
   2   2  -9   50.72    2.01
   2   2  -9   46.27    1.97
   1  -2  -9  128.78    5.36
  -1  -2   9  127.79    5.40
   1  -2  -9  125.78    5.36
  -1  -2   9  134.88    5.39
  -1  -2   9  128.37    5.40
   1  -2  -9  128.83    5.42
   1   2  -9  138.46    5.41
  -1   2   9  130.60    5.43
   1   2  -9  129.01    5.39
   0  -2  -9    0.36    0.05
   0  -2  -9    0.38    0.11
   0  -2  -9    0.35    0.05
   0  -2   9    0.39    0.08
   0  -2   9    0.19    0.09
   0  -2   9    0.31    0.06
   0   2  -9    0.24    0.07
   0   2   9    0.27    0.10
  -1  -2  -9  128.22    5.23
   1  -2   9  128.41    5.23
  -1  -2  -9  125.17    5.27
   1  -2   9  126.29    5.27
   1   2   9  130.89    5.23
  -1   2  -9  124.71    5.25
   1   2   9  127.82    5.28
  -1   2  -9  122.89    5.24
  -2  -2  -9   46.02    1.91
   2  -2   9   45.41    1.95
  -2  -2  -9   45.22    1.94
  -2   2  -9   45.93    1.89
  -2   2  -9   45.37    1.93
   2   2   9   46.85    1.91
   2   2   9   44.64    1.94
  -3  -2  -9    1.16    0.14
   3  -2   9    1.02    0.14
  -3  -2  -9    1.08    0.11
  -3   2  -9    1.24    0.14
   3   2   9    0.98    0.14
  -4  -2  -9    8.73    0.40
   4  -2   9    8.39    0.45
  -4  -2  -9    8.40    0.43
  -4   2  -9    8.45    0.42
   4   2   9    7.70    0.42
  -5  -2  -9    8.48    0.44
  -5  -2  -9    8.81    0.42
   5  -2   9    7.73    0.46
   5   2   9    8.88    0.44
  -5   2  -9    8.60    0.43
   6  -2   9   15.35    0.80
  -6  -2  -9   15.66    0.74
   6   2   9   16.32    0.75
  -6   2  -9   16.76    0.76
   6   2   9   17.01    0.76
   7  -2   9    1.38    0.11
   7  -2   9    1.67    0.12
   7  -2   9    1.43    0.23
  -7  -2  -9    1.45    0.17
  -7   2  -9    1.42    0.18
   7   2   9    1.20    0.17
   7   2   9    1.59    0.18
  -8  -2  -9    9.89    0.51
   8  -2   9    9.56    0.45
   8  -2   9    9.94    0.59
   8   2   9    9.64    0.52
   8   2   9    9.64    0.51
  -8   2  -9   10.57    0.53
  -9  -2  -9    1.45    0.20
   9  -2   9    1.37    0.27
   9   2   9    1.75    0.20
   9   2   9    1.67    0.21
  -9   2  -9    1.98    0.23
  10  -2   9    2.73    0.35
 -10  -2  -9    2.95    0.27
  10   2   9    3.09    0.29
  10   2   9    3.04    0.29
 -10   2  -9    3.26    0.28
 -11  -2  -9    1.50    0.23
  11  -2   9    1.06    0.26
  11   2   9    0.76    0.20
 -11   2  -9    0.96    0.21
  11   2   9    0.62    0.19
 -12  -2  -9    0.34    0.18
  12  -2   9    0.37    0.27
  12   2   9    0.27    0.20
 -12   2  -9    0.38    0.21
  12   2   9   -0.18    0.19
  11  -3  -9    1.04    0.29
 -11  -3   9    0.62    0.19
 -11   3   9    0.82    0.27
 -11   3   9    0.57    0.16
  11   3  -9    0.80    0.31
  10  -3  -9    0.15    0.22
 -10  -3   9   -0.26    0.15
 -10   3   9    0.16    0.21
 -10   3   9    0.14    0.13
  10   3  -9   -0.09    0.20
   9  -3  -9    1.29    0.27
  -9  -3   9    0.96    0.20
  -9   3   9    0.79    0.25
  -9   3   9    0.74    0.14
   9   3  -9    0.82    0.26
   8  -3  -9    3.85    0.35
  -8  -3   9    3.75    0.31
   8   3  -9    3.59    0.35
  -8   3   9    2.57    0.33
  -8   3   9    3.19    0.23
  -7  -3   9    0.49    0.14
   7  -3  -9    0.69    0.21
   7   3  -9    0.46    0.19
  -7   3   9    0.15    0.10
  -7   3   9    0.34    0.19
  -6  -3   9    3.91    0.28
   6  -3  -9    3.82    0.34
  -6   3   9    3.41    0.22
  -6   3   9    4.05    0.35
   6   3  -9    4.17    0.31
   5  -3  -9    4.24    0.22
   5  -3  -9    4.99    0.33
  -5  -3   9    4.39    0.28
  -5   3   9    4.32    0.36
  -5   3   9    4.00    0.22
   5   3  -9    4.48    0.32
  -4  -3   9   38.19    1.57
   4  -3  -9   35.58    1.63
   4  -3  -9   36.89    1.55
  -4  -3   9   37.20    1.60
   4   3  -9   36.60    1.56
  -4   3   9   37.69    1.55
  -4   3   9   37.97    1.67
   4   3  -9   37.57    1.62
   3  -3  -9   20.91    0.97
   3  -3  -9   20.31    0.87
  -3  -3   9   21.99    0.91
  -3  -3   9   20.46    0.93
   3   3  -9   20.23    0.94
  -3   3   9   21.47    0.87
   3   3  -9   21.24    0.90
  -3   3   9   20.83    0.99
   2  -3  -9   24.09    1.09
  -2  -3   9   24.97    1.05
  -2  -3   9   24.06    1.05
  -2   3   9   24.05    1.10
   2   3  -9   23.10    1.03
   2   3  -9   23.96    1.06
   1  -3  -9   20.77    0.97
  -1  -3   9   21.59    0.94
  -1  -3   9   22.01    0.95
   1   3  -9   21.06    0.94
  -1   3   9   22.10    0.99
   0  -3  -9   32.73    1.44
   0  -3  -9   35.89    1.36
   0  -3   9   32.35    1.41
   0  -3   9   32.97    1.43
   0   3   9   31.52    1.45
   0   3  -9   31.87    1.39
   0   3  -9   32.47    1.40
  -1  -3  -9   21.56    0.98
  -1  -3  -9   22.29    0.91
   1  -3   9   21.77    0.98
  -1   3  -9   21.76    0.93
  -1   3  -9   21.79    0.93
   1   3   9   21.28    0.98
  -1   3  -9   21.08    0.95
   1   3   9   21.78    0.91
   2  -3   9   23.44    1.07
  -2  -3  -9   23.48    1.01
  -2  -3  -9   23.55    1.07
  -2   3  -9   22.93    1.04
  -2   3  -9   25.34    1.00
   2   3   9   23.81    1.07
  -2   3  -9   22.93    1.01
   2   3   9   24.55    1.01
  -3  -3  -9   20.66    0.90
   3  -3   9   20.85    0.97
  -3  -3  -9   21.81    0.95
  -3   3  -9   19.66    0.87
   3   3   9   20.87    0.94
  -3   3  -9   21.43    0.87
  -3   3  -9   20.69    0.92
   4  -3   9   37.52    1.64
  -4  -3  -9   37.42    1.60
  -4  -3  -9   37.71    1.56
  -4   3  -9   35.71    1.58
   4   3   9   35.82    1.59
  -5  -3  -9    4.08    0.25
  -5  -3  -9    4.21    0.30
   5  -3   9    4.17    0.32
  -5   3  -9    4.06    0.27
   5   3   9    4.50    0.28
  -6  -3  -9    3.97    0.26
   6  -3   9    4.11    0.34
  -6   3  -9    4.04    0.28
   6   3   9    3.35    0.26
   6   3   9    3.74    0.28
  -7  -3  -9    0.58    0.14
   7  -3   9    0.51    0.07
   7  -3   9    0.28    0.17
   7   3   9    0.32    0.13
  -7   3  -9    0.41    0.14
   7   3   9    0.37    0.15
  -7   3  -9    0.27    0.06
   8  -3   9    3.38    0.37
  -8  -3  -9    3.37    0.27
  -8   3  -9    3.63    0.28
   8   3   9    3.69    0.32
   8   3   9    3.53    0.27
  -9  -3  -9    0.83    0.18
   9  -3   9    1.14    0.27
  -9   3  -9    0.61    0.16
   9   3   9    0.51    0.16
   9   3   9    0.82    0.18
  10  -3   9   -0.15    0.21
 -10  -3  -9    0.33    0.15
 -10   3  -9    0.07    0.15
  10   3   9   -0.07    0.16
  10   3   9   -0.04    0.14
 -11  -3  -9    0.78    0.20
  11  -3   9    0.51    0.24
  11   3   9    0.67    0.21
 -11   3  -9    1.17    0.21
  11   3   9    0.62    0.19
  11  -4  -9    2.66    0.38
 -11  -4   9    2.46    0.29
 -11   4   9    2.63    0.37
 -11   4   9    2.14    0.23
  11   4  -9    2.07    0.40
  10  -4  -9    0.05    0.24
 -10  -4   9    0.26    0.19
 -10   4   9    0.25    0.22
  10   4  -9   -0.22    0.21
 -10   4   9    0.15    0.12
  -9  -4   9    1.20    0.22
   9  -4  -9    1.05    0.24
  -9   4   9    1.02    0.15
   9   4  -9    1.01    0.25
  -9   4   9    0.84    0.28
  -8  -4   9    0.90    0.18
   8  -4  -9    0.98    0.25
  -8   4   9    0.85    0.13
  -8   4   9    0.64    0.24
   8   4  -9    0.88    0.21
   7  -4  -9   13.26    0.71
  -7  -4   9   12.77    0.65
  -7   4   9   13.32    0.75
   7   4  -9   12.76    0.68
  -7   4   9   12.03    0.57
  -6  -4   9   15.68    0.75
   6  -4  -9   15.90    0.81
  -6   4   9   15.95    0.84
  -6   4   9   15.67    0.68
   6   4  -9   15.20    0.77
   5  -4  -9    1.79    0.23
  -5  -4   9    1.82    0.20
   5  -4  -9    1.55    0.11
  -5   4   9    1.55    0.12
   5   4  -9    1.54    0.10
   5   4  -9    1.72    0.22
  -5   4   9    1.80    0.26
   5   4  -9    1.59    0.11
   4  -4  -9    2.43    0.26
  -4  -4   9    1.98    0.16
   4  -4  -9    2.25    0.11
  -4  -4   9    2.43    0.22
   4   4  -9    1.88    0.14
  -4   4   9    2.11    0.27
  -4   4   9    2.12    0.10
   4   4  -9    2.06    0.21
  -3  -4   9    2.24    0.18
   3  -4  -9    2.30    0.24
  -3  -4   9    2.46    0.21
  -3   4   9    2.03    0.26
   3   4  -9    2.41    0.22
   3   4  -9    1.79    0.15
  -2  -4   9    9.50    0.49
  -2  -4   9    9.64    0.48
   2  -4  -9    9.67    0.53
  -2   4   9    9.70    0.54
   2   4  -9    9.91    0.49
   1  -4  -9    2.99    0.26
  -1  -4   9    2.65    0.22
  -1  -4   9    2.98    0.21
  -1   4   9    2.88    0.27
   1   4  -9    2.72    0.20
   0  -4  -9    5.63    0.35
   0  -4   9    5.52    0.31
   0  -4   9    5.51    0.35
   0   4   9    5.44    0.36
   0   4  -9    5.62    0.30
  -1  -4  -9    3.18    0.15
  -1  -4  -9    3.04    0.26
   1  -4   9    2.77    0.24
   1   4   9    2.74    0.15
   1   4   9    2.85    0.25
  -1   4  -9    2.55    0.18
  -1   4  -9    2.40    0.20
  -1   4  -9    2.54    0.19
  -2  -4  -9    9.51    0.51
   2  -4   9    9.57    0.53
  -2  -4  -9    9.65    0.43
  -2   4  -9    9.40    0.43
   2   4   9    9.17    0.51
  -2   4  -9    8.84    0.44
   2   4   9    9.95    0.43
  -2   4  -9    9.42    0.47
   3  -4   9    2.10    0.25
  -3  -4  -9    2.08    0.22
  -3  -4  -9    1.97    0.15
  -3   4  -9    2.22    0.18
  -3   4  -9    1.93    0.14
   3   4   9    1.83    0.20
  -4  -4  -9    2.01    0.16
  -4  -4  -9    2.22    0.24
   4  -4   9    2.17    0.26
  -4   4  -9    1.97    0.14
   4   4   9    2.46    0.21
  -4   4  -9    2.20    0.20
  -5  -4  -9    1.41    0.20
   5  -4   9    1.75    0.25
   5  -4   9    1.89    0.12
  -5  -4  -9    1.71    0.17
   5   4   9    1.76    0.20
  -5   4  -9    1.54    0.18
   6  -4   9   15.15    0.82
  -6  -4  -9   16.07    0.72
   6  -4   9   14.99    0.67
  -6   4  -9   16.00    0.67
  -6   4  -9   15.48    0.73
   6   4   9   15.38    0.74
   7  -4   9   11.77    0.71
  -7  -4  -9   12.98    0.61
  -7   4  -9   12.21    0.62
   7   4   9   12.57    0.65
   7   4   9   12.30    0.61
   8  -4   9    1.05    0.25
  -8  -4  -9    1.08    0.18
   8   4   9    1.06    0.17
  -8   4  -9    0.70    0.16
   8   4   9    0.79    0.20
   9  -4   9    0.90    0.25
  -9  -4  -9    1.31    0.21
   9   4   9    0.96    0.22
   9   4   9    0.85    0.18
  -9   4  -9    1.03    0.21
  10  -4   9    0.30    0.23
 -10  -4  -9    0.02    0.15
  10   4   9   -0.03    0.14
  10   4   9    0.27    0.20
 -10   4  -9    0.14    0.18
  11  -4   9    2.73    0.43
 -11  -4  -9    2.01    0.27
  11   4   9    2.22    0.30
 -11   4  -9    3.19    0.33
  10  -5  -9    0.11    0.24
 -10  -5   9    0.28    0.19
 -10   5   9    0.31    0.27
  10   5  -9    0.08    0.23
  -9  -5   9    0.14    0.17
   9  -5  -9    0.43    0.24
   9   5  -9    0.42    0.23
  -9   5   9    0.20    0.27
   8  -5  -9    1.26    0.26
  -8  -5   9    1.79    0.24
   8   5  -9    1.52    0.27
  -8   5   9    1.33    0.29
  -8   5   9    1.59    0.22
   7  -5  -9    1.25    0.26
  -7  -5   9    1.31    0.20
  -7   5   9    1.20    0.27
   7   5  -9    0.88    0.21
  -7   5   9    0.87    0.11
  -6  -5   9   10.36    0.57
   6  -5  -9   11.17    0.64
  -6   5   9   11.04    0.68
   6   5  -9   11.20    0.62
  -6   5   9   11.07    0.49
  -5  -5   9    3.37    0.27
   5  -5  -9    3.46    0.32
  -5   5   9    2.65    0.15
   5   5  -9    2.64    0.19
  -5   5   9    2.45    0.34
  -4  -5   9    3.01    0.27
   4  -5  -9    2.69    0.29
   4   5  -9    2.70    0.18
  -4   5   9    2.93    0.34
   4   5  -9    3.08    0.29
   3  -5  -9    0.58    0.19
  -3  -5   9    0.49    0.13
  -3  -5   9    0.54    0.15
  -3   5   9    0.43    0.20
   3   5  -9    0.24    0.14
  -2  -5   9    9.15    0.48
   2  -5  -9    8.81    0.50
  -2  -5   9    8.82    0.46
  -2   5   9    7.96    0.54
   2   5  -9    8.49    0.46
  -1  -5   9   22.32    1.02
   1  -5  -9   22.06    1.03
  -1  -5   9   21.88    0.98
  -1   5   9   20.99    1.05
   1   5  -9   21.48    0.98
   0  -5  -9    0.64    0.17
   0  -5   9    0.73    0.16
   0  -5   9    0.68    0.14
   0   5  -9    0.79    0.13
   0   5   9    0.66    0.19
  -1  -5  -9   21.39    0.91
  -1  -5  -9   20.77    1.01
   1  -5   9   21.32    1.03
   1   5   9   21.39    0.91
   1   5   9   21.53    1.03
  -1   5  -9   22.03    0.97
  -1   5  -9   22.35    0.96
  -2  -5  -9    8.23    0.50
  -2  -5  -9    8.37    0.40
   2  -5   9    9.46    0.52
  -2   5  -9    8.51    0.42
  -2   5  -9    8.44    0.44
   2   5   9    8.64    0.40
   2   5   9    8.81    0.50
  -3  -5  -9    0.48    0.10
   3  -5   9    0.45    0.19
  -3  -5  -9    0.46    0.19
  -3   5  -9    0.37    0.10
  -3   5  -9    0.57    0.13
   3   5   9    0.53    0.17
  -3   5  -9    0.69    0.14
  -4  -5  -9    2.78    0.20
  -4  -5  -9    2.84    0.30
   4  -5   9    2.90    0.33
   4   5   9    2.97    0.27
  -4   5  -9    2.52    0.19
  -4   5  -9    2.56    0.22
  -5  -5  -9    3.93    0.36
   5  -5   9    2.45    0.32
  -5  -5  -9    3.74    0.25
  -5   5  -9    3.67    0.27
   5   5   9    3.64    0.30
  -6  -5  -9   11.13    0.55
   6  -5   9   10.84    0.51
  -6  -5  -9   11.44    0.63
   6  -5   9   10.96    0.67
   6   5   9   11.13    0.57
  -6   5  -9   11.27    0.58
   7  -5   9    1.26    0.27
  -7  -5  -9    1.00    0.17
   7   5   9    0.88    0.17
   7   5   9    1.17    0.23
  -7   5  -9    1.18    0.19
  -8  -5  -9    1.87    0.22
   8  -5   9    1.59    0.32
   8   5   9    1.34    0.20
   8   5   9    1.54    0.26
  -8   5  -9    1.69    0.21
  -9  -5  -9    0.55    0.17
   9  -5   9    0.79    0.27
  -9   5  -9    0.54    0.19
   9   5   9    0.50    0.22
   9   5   9    0.04    0.14
  10  -5   9    0.06    0.22
 -10  -5  -9    0.26    0.17
 -10   5  -9   -0.01    0.18
  10   5   9    0.24    0.21
   9  -6  -9    0.81    0.28
  -9  -6   9    0.38    0.19
  -9   6   9    0.42    0.30
   9   6  -9    0.26    0.24
   8  -6  -9    2.23    0.34
  -8  -6   9    2.25    0.28
  -8   6   9    2.04    0.36
   8   6  -9    2.21    0.31
  -7  -6   9    0.33    0.17
   7  -6  -9    0.49    0.24
   7   6  -9    0.20    0.21
  -7   6   9    0.82    0.27
   6  -6  -9    0.59    0.21
  -6  -6   9    0.77    0.19
   6   6  -9    0.48    0.18
  -6   6   9    0.22    0.25
   5  -6  -9    2.59    0.33
  -5  -6   9    2.45    0.27
  -5   6   9    1.96    0.33
   5   6  -9    2.78    0.28
   5   6  -9    2.28    0.28
  -4  -6   9    3.24    0.29
   4  -6  -9    2.83    0.31
   4   6  -9    2.77    0.31
  -4   6   9    2.78    0.36
   4   6  -9    3.05    0.27
  -3  -6   9    8.29    0.44
   3  -6  -9    7.68    0.52
  -3  -6   9    7.37    0.44
  -3   6   9    7.39    0.55
   3   6  -9    8.05    0.47
   2  -6  -9   15.84    0.82
  -2  -6   9   16.46    0.80
  -2  -6   9   16.11    0.76
   2   6  -9   16.08    0.78
  -2   6   9   14.82    0.85
   1  -6  -9   17.49    0.87
  -1  -6   9   17.29    0.79
  -1  -6   9   16.77    0.85
   1   6  -9   15.96    0.80
  -1   6   9   16.88    0.89
   0  -6   9    0.29    0.14
   0  -6  -9    0.62    0.21
   0  -6   9    0.24    0.16
   0   6   9    0.64    0.20
   0   6  -9    0.13    0.13
   1  -6   9   16.94    0.84
  -1  -6  -9   15.23    0.82
  -1  -6  -9   15.61    0.69
   1   6   9   16.44    0.69
  -1   6  -9   16.55    0.76
  -1   6  -9   16.02    0.75
   1   6   9   15.78    0.84
   2  -6   9   15.69    0.84
  -2  -6  -9   16.82    0.83
  -2  -6  -9   16.52    0.70
  -2   6  -9   15.34    0.75
  -2   6  -9   15.32    0.74
   2   6   9   15.35    0.82
  -3  -6  -9    7.37    0.48
  -3  -6  -9    7.50    0.38
   3  -6   9    8.74    0.56
  -3   6  -9    7.70    0.43
   3   6   9    6.97    0.48
   4  -6   9    3.06    0.37
  -4  -6  -9    3.14    0.32
   4  -6   9    2.99    0.24
  -4  -6  -9    3.32    0.22
  -4   6  -9    3.41    0.28
   4   6   9    3.04    0.31
   5  -6   9    2.40    0.21
  -5  -6  -9    2.30    0.21
   5  -6   9    2.16    0.34
  -5  -6  -9    2.70    0.30
  -5   6  -9    2.78    0.25
   5   6   9    2.42    0.27
  -6  -6  -9    0.49    0.21
   6  -6   9    0.47    0.22
  -6  -6  -9    0.42    0.14
  -6   6  -9    0.54    0.17
   6   6   9    0.32    0.16
  -7  -6  -9    0.36    0.15
   7  -6   9    0.58    0.26
   7   6   9    0.55    0.17
  -7   6  -9    0.43    0.15
   7   6   9    0.27    0.21
   8  -6   9    1.86    0.34
  -8  -6  -9    1.72    0.23
   8   6   9    1.74    0.22
   8   6   9    1.83    0.27
  -8   6  -9    1.69    0.23
  -9  -6  -9    0.22    0.17
   9  -6   9    0.59    0.28
  -9   6  -9    0.25    0.19
   9   6   9    0.73    0.22
  -8  -7   9    0.88    0.24
   8  -7  -9    0.72    0.27
   8   7  -9    0.49    0.23
  -8   7   9    0.57    0.30
   7  -7  -9    1.01    0.27
  -7  -7   9    0.91    0.21
  -7   7   9    1.26    0.34
   7   7  -9    0.87    0.26
   6  -7  -9    1.53    0.31
  -6  -7   9    1.25    0.23
   6   7  -9    1.26    0.26
  -6   7   9    1.35    0.32
   5  -7  -9    3.45    0.38
  -5  -7   9    3.36    0.31
  -5   7   9    3.72    0.45
   5   7  -9    3.35    0.33
  -4  -7   9    2.07    0.24
   4  -7  -9    1.56    0.30
   4   7  -9    1.95    0.24
   4   7  -9    1.79    0.26
  -4   7   9    1.76    0.36
   3  -7  -9    6.14    0.47
  -3  -7   9    5.39    0.38
  -3   7   9    5.42    0.49
   3   7  -9    6.01    0.42
   3   7  -9    5.41    0.41
   2  -7  -9    6.96    0.48
  -2  -7   9    6.25    0.40
  -2   7   9    6.22    0.52
   2   7  -9    6.65    0.43
   1  -7  -9    4.47    0.38
  -1  -7   9    4.00    0.30
  -1  -7   9    3.89    0.38
  -1   7   9    4.26    0.44
   1   7  -9    3.82    0.33
   0  -7  -9    1.08    0.24
   0  -7   9    0.80    0.25
   0   7   9    0.70    0.24
   0   7  -9    0.87    0.19
  -1  -7  -9    3.69    0.37
   1  -7   9    4.26    0.43
  -1   7  -9    4.85    0.32
   1   7   9    4.20    0.39
  -1   7  -9    3.75    0.32
  -2  -7  -9    6.55    0.35
   2  -7   9    6.74    0.54
  -2  -7  -9    7.10    0.51
   2   7   9    6.51    0.47
  -2   7  -9    6.42    0.40
  -2   7  -9    6.94    0.41
   3  -7   9    6.10    0.50
  -3  -7  -9    6.15    0.33
  -3  -7  -9    6.12    0.47
  -3   7  -9    6.29    0.39
   3   7   9    5.66    0.43
  -4  -7  -9    1.72    0.17
  -4  -7  -9    1.61    0.27
   4  -7   9    1.84    0.32
   4   7   9    1.80    0.25
  -4   7  -9    1.67    0.22
   5  -7   9    3.48    0.42
  -5  -7  -9    3.16    0.25
  -5  -7  -9    3.11    0.35
   5   7   9    3.19    0.32
  -5   7  -9    3.43    0.29
   6  -7   9    1.28    0.30
  -6  -7  -9    1.55    0.29
  -6  -7  -9    1.18    0.19
   6   7   9    1.33    0.22
  -6   7  -9    1.20    0.21
  -7  -7  -9    0.52    0.17
   7  -7   9    1.45    0.31
   7   7   9    0.92    0.20
   7   7   9    0.99    0.27
  -7   7  -9    1.23    0.22
  -8  -7  -9    0.47    0.18
   8  -7   9    1.14    0.31
  -8   7  -9    1.39    0.23
   8   7   9    0.86    0.27
   8   7   9    1.18    0.28
   6  -8  -9    1.19    0.32
  -6  -8   9    0.80    0.23
   6   8  -9    0.87    0.26
  -6   8   9    1.76    0.41
   5  -8  -9    0.32    0.25
  -5  -8   9    0.18    0.17
  -5   8   9    0.10    0.25
   5   8  -9    0.23    0.22
   4  -8  -9    2.17    0.33
  -4  -8   9    2.54    0.30
   4   8  -9    2.07    0.28
  -4   8   9    2.27    0.38
  -3  -8   9    0.47    0.18
   3  -8  -9    0.80    0.25
   3   8  -9    0.38    0.21
   3   8  -9    0.72    0.23
  -3   8   9    0.60    0.30
  -2  -8   9    1.69    0.24
   2  -8  -9    1.47    0.27
   2   8  -9    1.54    0.28
  -2   8   9    1.50    0.32
   2   8  -9    1.28    0.24
  -1  -8   9    0.38    0.16
   1  -8  -9    0.52    0.23
   1   8  -9    0.30    0.18
  -1   8   9    0.40    0.24
   0  -8   9    5.49    0.47
   0  -8  -9    5.58    0.46
   0   8   9    5.81    0.48
   0   8  -9    6.22    0.40
   0   8  -9    5.85    0.41
  -1  -8  -9    0.31    0.21
   1  -8   9    0.10    0.21
  -1   8  -9    0.67    0.18
   1   8   9    0.42    0.24
  -1   8  -9    0.10    0.16
   2  -8   9    1.67    0.34
  -2  -8  -9    1.42    0.30
  -2   8  -9    1.96    0.23
  -2   8  -9    1.33    0.21
   2   8   9    1.52    0.28
  -3  -8  -9    0.65    0.24
   3  -8   9    0.79    0.26
  -3   8  -9    0.44    0.18
   3   8   9    0.37    0.21
  -3   8  -9    0.32    0.16
  -4  -8  -9    2.18    0.32
   4  -8   9    2.36    0.38
  -4   8  -9    1.53    0.22
   4   8   9    2.22    0.30
   5  -8   9    0.04    0.24
  -5  -8  -9    0.54    0.26
   5   8   9    0.17    0.18
  -5   8  -9    0.34    0.18
   6  -8   9    0.55    0.29
  -6   8  -9    1.32    0.22
   6   8   9    0.72    0.22
  -3  -9   9    2.52    0.30
   3  -9  -9    2.02    0.35
   3   9  -9    1.48    0.28
  -3   9   9    1.91    0.38
  -2  -9   9    0.64    0.21
   2  -9  -9    1.13    0.30
   2   9  -9    0.53    0.25
   2   9  -9    0.71    0.22
  -2   9   9    0.66    0.26
   1  -9  -9    0.84    0.29
  -1   9   9    0.47    0.27
   1   9  -9    0.63    0.22
   1   9  -9    0.89    0.28
   0  -9  -9    0.34    0.26
   0   9  -9    0.20    0.17
   0   9  -9    0.14    0.23
   0   9  -9    0.12    0.19
   0   9   9    0.19    0.22
  -1  -9  -9    0.72    0.26
  -1   9  -9    0.82    0.22
  -1   9  -9    0.68    0.20
   1   9   9    1.39    0.32
  -2  -9  -9    0.42    0.28
   2  -9   9    0.70    0.29
  -2   9  -9    0.43    0.19
   2   9   9    0.12    0.24
  -2   9  -9    0.81    0.20
   3  -9   9    1.90    0.38
  -3  -9  -9    2.19    0.35
   3   9   9    2.23    0.34
  -3   9  -9    2.20    0.27
  -3   9  -9    1.91    0.29
  12   0 -10    0.19    0.32
 -12   0  10   -0.09    0.14
 -11   0  10    2.97    0.29
  11   0 -10    2.93    0.48
  10   0 -10    1.45    0.34
 -10   0  10    1.37    0.20
  -9   0  10   25.33    1.07
   9   0 -10   20.33    1.22
  -9   0  10   24.84    1.08
  -8   0  10    0.27    0.13
  -8   0  10    0.21    0.12
   8   0 -10    0.09    0.23
   7   0 -10    1.73    0.32
  -7   0  10    1.84    0.19
  -7   0  10    1.65    0.17
  -6   0  10   16.70    0.76
  -6   0  10   16.81    0.76
  -5   0  10   13.80    0.65
   5   0 -10   15.13    0.74
  -5   0  10   14.23    0.65
   4   0 -10    1.16    0.15
  -4   0  10    0.92    0.12
  -3   0  10   92.90    3.74
   3   0 -10   93.18    3.78
   3   0 -10   83.28    3.81
  -3   0  10   91.25    3.76
   2   0 -10   86.32    3.49
   2   0 -10   78.19    3.43
  -2   0  10   82.82    3.43
  -2   0  10   83.79    3.45
  -1   0  10    1.68    0.14
   1   0 -10    1.82    0.16
   1   0 -10    1.68    0.12
  -1   0  10    1.58    0.12
   0   0 -10   30.82    1.28
   0   0 -10   30.22    1.29
   0   0  10   29.76    1.29
   0   0 -10   29.79    1.28
   1   0  10    1.51    0.14
   1   0  10    1.88    0.14
  -1   0 -10    1.65    0.13
  -1   0 -10    1.64    0.12
   2   0  10   82.77    3.52
  -2   0 -10   85.64    3.49
   2   0  10   86.02    3.49
  -2   0 -10   82.00    3.50
   3   0  10   92.62    3.88
  -3   0 -10   91.02    3.86
  -3   0 -10   92.88    3.84
   3   0  10   94.86    3.84
   4   0  10    0.79    0.09
   4   0  10    0.83    0.13
  -4   0 -10    1.14    0.13
  -5   0 -10   15.09    0.69
   5   0  10   14.85    0.65
   5   0  10   15.30    0.71
   5   0  10   14.58    0.65
   6   0  10   16.60    0.72
  -6   0 -10   16.31    0.76
   6   0  10   16.87    0.78
   6   0  10   16.56    0.73
   7   0  10    1.68    0.21
   7   0  10    1.73    0.17
   7   0  10    1.97    0.17
  -7   0 -10    2.75    0.23
  -8   0 -10    0.12    0.12
   8   0  10    0.40    0.16
   8   0  10    0.07    0.11
   9   0  10   25.39    1.16
   9   0  10   22.48    1.09
  -9   0 -10   25.48    1.12
 -10   0 -10    1.06    0.21
  10   0  10    0.99    0.20
  10   0  10    1.74    0.26
  11   0  10    3.48    0.36
 -11   0 -10    3.63    0.34
 -12   0 -10    0.00    0.18
  12   0  10    0.11    0.21
  12  -1 -10    0.53    0.35
 -12  -1  10    0.47    0.20
  12   1 -10    0.76    0.40
 -12   1  10    0.82    0.19
  11  -1 -10    0.35    0.31
 -11  -1  10    0.27    0.18
  11   1 -10    0.09    0.30
 -11   1  10    0.31    0.16
  10  -1 -10    0.78    0.30
 -10  -1  10    0.44    0.17
  10   1 -10    0.03    0.25
 -10   1  10    1.06    0.18
 -10   1  10    0.59    0.19
   9  -1 -10    3.81    0.43
  -9  -1  10    3.63    0.30
  -9   1  10    3.89    0.31
   9   1 -10    2.13    0.39
  -9   1  10    3.91    0.27
  -8  -1  10    7.71    0.43
  -8  -1  10    7.87    0.37
   8  -1 -10    7.89    0.56
  -8   1  10    8.14    0.42
  -8   1  10    7.03    0.44
   7  -1 -10   12.37    0.68
  -7  -1  10   10.43    0.50
  -7  -1  10   10.87    0.53
  -7  -1  10   10.59    0.48
  -7   1  10   10.41    0.52
  -7   1  10    9.80    0.55
  -6  -1  10   39.22    1.71
   6  -1 -10   42.65    1.83
  -6  -1  10   38.89    1.70
  -6  -1  10   40.14    1.68
  -6   1  10   39.13    1.74
  -6   1  10   40.52    1.70
  -5  -1  10    8.31    0.39
  -5  -1  10    8.21    0.42
   5  -1 -10    8.42    0.51
  -5   1  10    8.32    0.40
   5   1 -10    8.48    0.42
  -5   1  10    8.40    0.45
  -4  -1  10   40.58    1.69
  -4  -1  10   38.79    1.70
   4  -1 -10   43.13    1.77
   4   1 -10   39.25    1.71
  -4   1  10   39.61    1.68
  -4   1  10   39.18    1.73
   3  -1 -10    3.82    0.21
  -3  -1  10    4.25    0.23
  -3  -1  10    4.30    0.22
   3  -1 -10    4.73    0.30
  -3   1  10    3.99    0.21
   3   1 -10    2.93    0.29
  -3   1  10    4.11    0.25
   3   1 -10    4.20    0.23
  -2  -1  10   64.31    2.67
   2  -1 -10   63.66    2.65
   2  -1 -10   67.88    2.71
  -2  -1  10   64.05    2.67
  -2   1  10   64.18    2.66
  -2   1  10   61.35    2.69
   2   1 -10   62.38    2.68
   1  -1 -10   16.30    0.70
  -1  -1  10   17.28    0.73
   1  -1 -10   16.22    0.70
  -1  -1  10   16.52    0.73
  -1  -1  10   16.40    0.72
   1  -1 -10   16.55    0.74
  -1   1  10   15.41    0.74
   1   1 -10   16.18    0.76
   0  -1  10    0.03    0.05
   0  -1 -10    0.15    0.08
   0  -1 -10    0.16    0.05
   0  -1 -10    0.09    0.05
   0  -1  10    0.11    0.07
   0   1 -10   -0.01    0.07
   0   1  10    0.08    0.08
   0   1  10    0.02    0.08
   0   1 -10    0.05    0.06
  -1  -1 -10   15.19    0.70
   1  -1  10   15.52    0.73
  -1  -1 -10   15.93    0.73
   1  -1  10   16.74    0.70
  -1   1 -10   16.38    0.72
   1   1  10   16.15    0.74
   1   1  10   16.55    0.73
   1   1  10   16.16    0.71
  -1   1 -10   18.21    0.71
  -2  -1 -10   61.61    2.65
  -2  -1 -10   61.89    2.66
   2  -1  10   61.33    2.68
   2  -1  10   66.40    2.63
  -2   1 -10   66.06    2.63
   2   1  10   62.24    2.68
  -2   1 -10   63.28    2.66
   2   1  10   66.19    2.67
   3  -1  10    4.11    0.25
  -3  -1 -10    4.09    0.23
  -3  -1 -10    4.26    0.23
   3   1  10    3.98    0.25
   3   1  10    4.02    0.23
  -3   1 -10    4.01    0.24
  -4  -1 -10   38.54    1.66
   4  -1  10   39.16    1.70
  -4  -1 -10   38.69    1.66
  -4   1 -10   39.22    1.67
   4   1  10   39.85    1.69
   4   1  10   39.69    1.66
  -5  -1 -10    8.01    0.40
   5  -1  10    8.55    0.44
   5   1  10    7.48    0.41
  -5   1 -10    8.36    0.41
   5   1  10    7.74    0.40
   5   1  10    7.88    0.39
   6  -1  10   39.94    1.63
  -6  -1 -10   38.55    1.68
   6  -1  10   37.29    1.71
  -6   1 -10   39.63    1.69
   6   1  10   39.62    1.66
   6   1  10   39.29    1.70
   7  -1  10   10.92    0.49
  -7  -1 -10   11.17    0.55
   7  -1  10   10.90    0.59
  -7   1 -10   10.60    0.54
   7   1  10   11.01    0.56
   7   1  10   10.67    0.52
  -8  -1 -10    7.50    0.43
   8  -1  10    7.66    0.48
   8   1  10    8.10    0.42
   8   1  10    7.79    0.45
  -8   1 -10    8.52    0.45
  -9  -1 -10    3.94    0.29
   9  -1  10    3.53    0.29
   9  -1  10    3.96    0.36
  -9   1 -10    3.67    0.29
   9   1  10    3.75    0.31
   9   1  10    3.89    0.28
 -10  -1 -10    0.93    0.20
  10  -1  10    0.73    0.21
  10   1  10    0.52    0.16
 -10   1 -10    0.62    0.18
  10   1  10    0.55    0.19
 -11  -1 -10    0.00    0.15
  11  -1  10    0.55    0.23
  11   1  10    0.34    0.20
  11   1  10   -0.01    0.17
 -11   1 -10    0.51    0.19
 -12  -1 -10    0.59    0.19
  12  -1  10    0.55    0.26
  12   1  10    0.82    0.23
 -12   1 -10    0.80    0.22
 -12  -2  10    0.29    0.19
  12  -2 -10    0.54    0.31
 -12   2  10    0.60    0.18
  12   2 -10    0.35    0.31
 -11  -2  10    1.21    0.23
  11  -2 -10    0.95    0.31
  11   2 -10    0.48    0.29
 -11   2  10    0.82    0.17
 -11   2  10    1.23    0.25
 -10  -2  10    2.31    0.26
  10  -2 -10    2.38    0.37
 -10   2  10    2.27    0.22
 -10   2  10    2.06    0.28
  10   2 -10    1.10    0.34
   9  -2 -10    4.02    0.42
  -9  -2  10    3.33    0.29
   9   2 -10    1.99    0.34
  -9   2  10    2.85    0.24
  -9   2  10    2.87    0.32
  -8  -2  10   11.74    0.58
   8  -2 -10   12.58    0.70
  -8   2  10   10.72    0.62
  -8   2  10   11.53    0.55
   8   2 -10    9.06    0.67
  -7  -2  10    5.10    0.32
   7  -2 -10    5.17    0.40
   7   2 -10    4.54    0.41
  -7   2  10    5.15    0.38
  -7   2  10    5.56    0.30
  -6  -2  10   21.33    0.87
   6  -2 -10   22.82    1.01
  -6  -2  10   21.34    0.94
  -6  -2  10   19.56    0.88
   6   2 -10   18.39    1.00
  -6   2  10   21.06    0.90
  -6   2  10   20.19    0.98
  -5  -2  10   10.98    0.47
  -5  -2  10   10.09    0.51
   5  -2 -10   10.95    0.58
  -5   2  10   10.23    0.55
  -5   2  10   10.18    0.48
   5   2 -10   10.94    0.49
   5   2 -10   10.51    0.57
  -4  -2  10   23.57    1.08
  -4  -2  10   25.23    1.05
   4  -2 -10   25.01    1.13
   4  -2 -10   24.40    1.05
  -4   2  10   25.40    1.13
   4   2 -10   24.24    1.13
  -4   2  10   24.84    1.05
   4   2 -10   25.01    1.06
  -3  -2  10    4.99    0.26
  -3  -2  10    4.75    0.28
   3  -2 -10    5.05    0.24
   3  -2 -10    5.44    0.32
   3   2 -10    5.37    0.32
   3   2 -10    5.50    0.27
  -3   2  10    5.18    0.25
  -3   2  10    5.29    0.34
   2  -2 -10   68.60    2.83
   2  -2 -10   66.70    2.89
  -2  -2  10   67.47    2.87
  -2  -2  10   68.33    2.86
  -2   2  10   69.13    2.90
  -2   2  10   67.38    2.83
   2   2 -10   71.41    2.90
   2   2 -10   68.82    2.86
  -1  -2  10   37.03    1.57
  -1  -2  10   37.99    1.57
  -1  -2  10   36.12    1.57
   1  -2 -10   36.15    1.59
   1  -2 -10   37.21    1.53
   1  -2 -10   36.09    1.53
  -1   2  10   36.28    1.60
   1   2 -10   38.02    1.59
   0  -2 -10    0.61    0.11
   0  -2  10    0.59    0.11
   0  -2  10    0.65    0.11
   0  -2 -10    0.54    0.06
   0  -2  10    0.49    0.08
   0   2  10    0.52    0.12
   0   2 -10    0.54    0.10
  -1  -2 -10   36.39    1.54
   1  -2  10   37.38    1.54
   1  -2  10   36.57    1.58
  -1  -2 -10   36.95    1.58
   1   2  10   36.09    1.59
   1   2  10   37.47    1.54
  -1   2 -10   36.76    1.57
   2  -2  10   65.72    2.84
  -2  -2 -10   66.55    2.80
  -2  -2 -10   69.43    2.83
  -2   2 -10   67.48    2.78
  -2   2 -10   65.08    2.82
   2   2  10   69.07    2.80
  -2   2 -10   67.30    2.78
   2   2  10   67.43    2.84
  -3  -2 -10    5.06    0.26
   3  -2  10    4.79    0.30
  -3  -2 -10    5.01    0.29
   3   2  10    4.87    0.30
  -3   2 -10    4.83    0.28
  -4  -2 -10   24.44    1.05
  -4  -2 -10   24.01    1.07
   4  -2  10   24.08    1.10
   4   2  10   24.08    1.07
  -4   2 -10   24.18    1.06
  -5  -2 -10   11.40    0.53
   5  -2  10    9.83    0.55
  -5  -2 -10   10.82    0.51
   5   2  10   10.81    0.53
  -5   2 -10    9.84    0.51
  -6  -2 -10   20.99    0.94
   6  -2  10   20.46    0.99
  -6   2 -10   21.50    0.95
   6   2  10   20.78    0.95
   6   2  10   20.77    0.94
  -7  -2 -10    5.25    0.31
   7  -2  10    5.28    0.36
  -7   2 -10    5.25    0.33
   7   2  10    4.62    0.30
   7   2  10    4.94    0.31
   8  -2  10   10.90    0.63
   8  -2  10   11.77    0.51
  -8  -2 -10   11.65    0.58
   8   2  10   11.98    0.57
   8   2  10   10.54    0.58
  -8   2 -10    9.99    0.57
  -9  -2 -10    3.01    0.25
   9  -2  10    2.77    0.33
  -9   2 -10    2.77    0.26
   9   2  10    2.76    0.25
   9   2  10    2.94    0.26
  10  -2  10    2.01    0.31
 -10  -2 -10    1.82    0.23
 -10   2 -10    2.30    0.27
  10   2  10    2.13    0.26
  10   2  10    1.93    0.23
  11  -2  10    1.10    0.29
 -11  -2 -10    1.20    0.21
 -11   2 -10    1.05    0.23
  11   2  10    0.90    0.21
  11   2  10    0.66    0.19
 -12  -2 -10    0.40    0.20
  12  -2  10    0.62    0.26
 -12   2 -10    0.50    0.19
  12   2  10    0.52    0.22
 -11  -3  10   -0.03    0.19
  11  -3 -10    0.37    0.25
 -11   3  10    0.21    0.14
 -11   3  10    0.46    0.24
  11   3 -10   -0.44    0.26
 -10  -3  10    0.23    0.17
  10  -3 -10    0.72    0.26
  10   3 -10    0.29    0.24
 -10   3  10    0.51    0.15
 -10   3  10    0.78    0.25
  -9  -3  10    5.29    0.36
   9  -3 -10    5.83    0.44
   9   3 -10    4.65    0.45
  -9   3  10    5.47    0.33
  -9   3  10    5.56    0.46
   8  -3 -10   10.20    0.60
  -8  -3  10    9.09    0.51
   8   3 -10    9.70    0.61
  -8   3  10    9.22    0.59
  -8   3  10    8.50    0.45
   7  -3 -10    6.09    0.45
  -7  -3  10    6.19    0.37
  -7   3  10    6.24    0.32
   7   3 -10    6.28    0.45
  -7   3  10    5.94    0.43
  -6  -3  10    0.70    0.15
   6  -3 -10    1.04    0.22
   6   3 -10    0.98    0.21
  -6   3  10    1.09    0.12
  -6   3  10    1.10    0.21
   5  -3 -10   13.20    0.68
   5  -3 -10   12.89    0.57
  -5  -3  10   13.84    0.63
  -5  -3  10   13.18    0.56
   5   3 -10   12.89    0.65
  -5   3  10   12.50    0.57
   5   3 -10   12.96    0.56
  -5   3  10   12.42    0.68
   4  -3 -10    4.22    0.32
   4  -3 -10    4.19    0.20
  -4  -3  10    4.32    0.23
  -4  -3  10    3.72    0.26
   4   3 -10    4.40    0.30
   4   3 -10    4.23    0.22
  -4   3  10    4.05    0.20
  -4   3  10    4.42    0.35
  -3  -3  10   13.30    0.58
   3  -3 -10   12.12    0.53
  -3  -3  10   13.27    0.60
   3  -3 -10   12.95    0.64
  -3   3  10   12.72    0.54
   3   3 -10   12.72    0.57
   3   3 -10   12.67    0.61
  -3   3  10   12.08    0.65
  -2  -3  10   11.93    0.56
  -2  -3  10   12.21    0.56
   2  -3 -10   11.27    0.59
  -2   3  10   11.09    0.60
   2   3 -10   12.32    0.57
   2   3 -10   11.93    0.54
  -1  -3  10    5.44    0.30
  -1  -3  10    5.49    0.31
   1  -3 -10    5.09    0.32
  -1   3  10    5.51    0.34
   1   3 -10    5.52    0.29
   0  -3  10    8.55    0.44
   0  -3 -10    9.12    0.39
   0  -3  10    9.44    0.47
   0  -3 -10    9.06    0.47
   0  -3 -10    9.20    0.39
   0   3  10    8.78    0.49
   0   3 -10    9.32    0.43
   1  -3  10    5.51    0.32
  -1  -3 -10    5.61    0.25
  -1  -3 -10    5.04    0.31
  -1   3 -10    5.04    0.26
  -1   3 -10    5.17    0.29
   1   3  10    5.18    0.25
   1   3  10    5.13    0.32
  -1   3 -10    5.18    0.26
  -2  -3 -10   11.96    0.57
   2  -3  10   12.34    0.59
  -2  -3 -10   12.13    0.52
  -2   3 -10   11.12    0.51
  -2   3 -10   11.81    0.51
  -2   3 -10   11.47    0.55
   2   3  10   10.55    0.57
   2   3  10   11.65    0.52
  -3  -3 -10   11.96    0.61
   3  -3  10   12.04    0.62
  -3  -3 -10   12.42    0.56
   3   3  10   13.03    0.61
  -3   3 -10   12.52    0.59
  -4  -3 -10    4.42    0.25
  -4  -3 -10    4.54    0.30
   4  -3  10    3.95    0.31
  -4   3 -10    4.07    0.27
   4   3  10    4.19    0.27
  -5  -3 -10   12.67    0.60
   5  -3  10   12.84    0.67
  -5  -3 -10   13.29    0.64
  -5   3 -10   12.99    0.62
   5   3  10   12.54    0.63
   6  -3  10    0.95    0.21
  -6  -3 -10    0.90    0.13
   6   3  10    0.82    0.15
  -6   3 -10    1.00    0.16
  -7  -3 -10    5.67    0.34
   7  -3  10    5.71    0.42
  -7   3 -10    5.88    0.36
   7   3  10    6.40    0.37
   7   3  10    5.94    0.37
  -8  -3 -10    9.16    0.49
   8  -3  10    9.03    0.57
   8   3  10    8.57    0.49
  -8   3 -10    9.27    0.50
   8   3  10    8.39    0.48
   9  -3  10    6.03    0.46
  -9  -3 -10    5.18    0.36
   9   3  10    5.30    0.36
  -9   3 -10    5.31    0.38
   9   3  10    5.19    0.38
 -10  -3 -10    0.33    0.18
  10  -3  10    0.43    0.22
 -10   3 -10    0.58    0.19
  10   3  10    0.42    0.18
  10   3  10    0.33    0.17
  11  -3  10    0.00    0.25
 -11  -3 -10    0.44    0.20
  11   3  10    0.05    0.18
 -11   3 -10    0.28    0.18
  11   3  10    0.38    0.17
  11  -4 -10    0.64    0.29
 -11  -4  10    0.56    0.20
 -11   4  10    0.79    0.25
  11   4 -10    0.16    0.29
  10  -4 -10    0.53    0.25
 -10  -4  10    0.06    0.19
 -10   4  10    0.35    0.22
  10   4 -10    0.64    0.28
 -10   4  10    0.52    0.14
   9  -4 -10    0.08    0.22
  -9  -4  10    0.21    0.16
  -9   4  10    0.01    0.11
   9   4 -10    0.15    0.23
  -9   4  10    0.15    0.20
  -8  -4  10    1.62    0.23
   8  -4 -10    1.70    0.29
   8   4 -10    1.70    0.27
  -8   4  10    2.21    0.34
  -8   4  10    1.60    0.16
   7  -4 -10    3.46    0.33
  -7  -4  10    3.42    0.28
  -7   4  10    2.74    0.34
   7   4 -10    3.37    0.35
  -7   4  10    3.03    0.21
   6  -4 -10    1.37    0.24
  -6  -4  10    1.01    0.18
  -6   4  10    1.54    0.12
   6   4 -10    1.32    0.22
  -6   4  10    1.43    0.28
   5  -4 -10    0.30    0.16
   5  -4 -10    0.17    0.05
  -5  -4  10    0.15    0.12
   5   4 -10    0.15    0.06
   5   4 -10    0.11    0.12
  -5   4  10    0.32    0.18
   4  -4 -10    4.06    0.31
  -4  -4  10    3.59    0.26
  -4  -4  10    3.61    0.23
  -4   4  10    4.26    0.37
   4   4 -10    3.83    0.29
   4   4 -10    3.58    0.20
  -3  -4  10    3.89    0.26
  -3  -4  10    3.72    0.27
   3  -4 -10    4.36    0.33
   3   4 -10    4.02    0.23
  -3   4  10    3.84    0.33
   3   4 -10    4.53    0.29
   2  -4 -10   17.74    0.86
  -2  -4  10   17.53    0.81
  -2  -4  10   18.12    0.82
  -2   4  10   17.90    0.88
   2   4 -10   17.53    0.81
   1  -4 -10    3.33    0.27
  -1  -4  10    3.88    0.25
  -1  -4  10    3.42    0.25
  -1   4  10    3.33    0.32
   1   4 -10    3.51    0.24
   0  -4  10   20.63    0.95
   0  -4 -10   21.21    0.98
   0  -4  10   21.96    0.98
   0   4  10   21.07    1.00
   0   4 -10   21.16    0.93
  -1  -4 -10    3.59    0.28
  -1  -4 -10    3.39    0.18
   1  -4  10    3.87    0.29
  -1   4 -10    3.81    0.24
  -1   4 -10    3.52    0.21
   1   4  10    3.85    0.30
  -1   4 -10    3.50    0.22
   1   4  10    4.02    0.18
  -2  -4 -10   17.61    0.84
  -2  -4 -10   17.93    0.76
   2  -4  10   17.83    0.86
  -2   4 -10   16.84    0.77
   2   4  10   17.67    0.84
   2   4  10   17.88    0.76
  -2   4 -10   17.49    0.80
  -2   4 -10   17.77    0.77
   3  -4  10    3.78    0.31
  -3  -4 -10    4.22    0.30
  -3  -4 -10    4.30    0.23
  -3   4 -10    3.90    0.21
   3   4  10    4.03    0.30
  -3   4 -10    4.17    0.22
  -3   4 -10    3.81    0.27
  -4  -4 -10    3.33    0.28
   4  -4  10    4.09    0.33
  -4  -4 -10    3.78    0.23
  -4   4 -10    3.48    0.19
  -4   4 -10    3.74    0.27
  -4   4 -10    3.73    0.18
   4   4  10    4.24    0.29
   5  -4  10    0.25    0.16
  -5  -4 -10    0.22    0.10
  -5  -4 -10    0.16    0.15
  -5   4 -10    0.17    0.13
   5   4  10    0.34    0.14
  -6  -4 -10    1.18    0.20
  -6  -4 -10    1.30    0.16
   6  -4  10    1.36    0.24
   6   4  10    1.20    0.18
  -6   4 -10    1.10    0.19
   7  -4  10    2.86    0.34
  -7  -4 -10    3.67    0.26
   7   4  10    2.63    0.30
  -7   4 -10    3.11    0.27
   7   4  10    2.86    0.26
  -8  -4 -10    1.52    0.20
   8  -4  10    1.47    0.30
   8   4  10    1.58    0.21
  -8   4 -10    1.79    0.22
   8   4  10    1.47    0.23
  -9  -4 -10    0.25    0.16
   9  -4  10    0.40    0.26
   9   4  10    0.24    0.18
  -9   4 -10    0.15    0.15
   9   4  10    0.16    0.14
 -10  -4 -10    0.40    0.18
  10  -4  10    0.30    0.23
 -10   4 -10    0.44    0.20
  10   4  10    0.47    0.20
  10   4  10    0.13    0.17
  11  -4  10    0.59    0.31
 -11  -4 -10    0.92    0.23
 -11   4 -10    0.59    0.20
  11   4  10    0.85    0.24
 -10  -5  10    1.47    0.26
  10  -5 -10    1.65    0.33
 -10   5  10    1.27    0.33
  10   5 -10    0.92    0.31
  -9  -5  10    0.53    0.18
   9  -5 -10    0.45    0.23
  -9   5  10    0.84    0.28
   9   5 -10    0.75    0.24
  -8  -5  10    0.30    0.18
   8  -5 -10    0.25    0.23
   8   5 -10   -0.04    0.17
  -8   5  10   -0.05    0.24
   7  -5 -10    1.86    0.30
  -7  -5  10    1.71    0.23
  -7   5  10    1.89    0.31
   7   5 -10    1.71    0.24
   6  -5 -10    4.74    0.39
  -6  -5  10    4.55    0.34
  -6   5  10    5.32    0.45
   6   5 -10    4.87    0.36
  -6   5  10    4.91    0.25
  -5  -5  10   24.42    1.10
   5  -5 -10   23.74    1.16
  -5   5  10   24.03    1.20
   5   5 -10   24.48    1.13
   5   5 -10   23.49    1.04
   4  -5 -10   11.84    0.66
  -4  -5  10   12.03    0.58
  -4  -5  10   12.37    0.62
   4   5 -10   12.34    0.63
  -4   5  10   12.31    0.71
   4   5 -10   11.79    0.55
   3  -5 -10   12.41    0.68
  -3  -5  10   12.82    0.63
  -3  -5  10   13.27    0.64
  -3   5  10   12.81    0.72
   3   5 -10   13.13    0.65
  -2  -5  10    3.78    0.29
  -2  -5  10    4.07    0.29
   2  -5 -10    3.42    0.34
  -2   5  10    3.98    0.35
   2   5 -10    4.04    0.28
  -1  -5  10    7.36    0.41
   1  -5 -10    6.22    0.43
  -1  -5  10    6.64    0.38
   1   5 -10    6.29    0.36
  -1   5  10    5.75    0.43
   0  -5  10    0.15    0.14
   0  -5 -10   -0.01    0.15
   0  -5  10   -0.05    0.11
   0   5 -10   -0.04    0.09
   0   5  10    0.11    0.15
  -1  -5 -10    6.63    0.29
   1  -5  10    6.12    0.42
  -1  -5 -10    6.24    0.42
  -1   5 -10    6.02    0.34
  -1   5 -10    6.37    0.35
   1   5  10    6.21    0.43
   1   5  10    6.16    0.29
   2  -5  10    3.82    0.33
  -2  -5 -10    3.58    0.31
  -2  -5 -10    3.77    0.21
  -2   5 -10    3.97    0.27
  -2   5 -10    3.93    0.24
   2   5  10    3.71    0.21
   2   5  10    3.87    0.31
  -3  -5 -10   11.75    0.65
   3  -5  10   13.26    0.70
  -3  -5 -10   12.27    0.56
  -3   5 -10   11.99    0.57
   3   5  10   12.60    0.65
  -3   5 -10   12.98    0.57
  -3   5 -10   12.29    0.60
  -4  -5 -10   11.85    0.55
   4  -5  10   11.64    0.67
  -4  -5 -10   11.66    0.63
   4   5  10   11.29    0.60
  -4   5 -10   11.42    0.53
  -4   5 -10   11.79    0.54
  -4   5 -10   12.04    0.58
  -5  -5 -10   24.47    1.14
   5  -5  10   24.58    1.20
  -5  -5 -10   23.84    1.06
  -5   5 -10   23.52    1.09
   5   5  10   23.62    1.10
  -6  -5 -10    4.78    0.38
   6  -5  10    5.08    0.43
  -6  -5 -10    5.05    0.32
  -6   5 -10    4.91    0.33
   6   5  10    4.96    0.34
  -7  -5 -10    2.09    0.22
   7  -5  10    1.92    0.31
  -7   5 -10    1.83    0.22
   7   5  10    1.95    0.23
   7   5  10    1.91    0.26
   8  -5  10    0.36    0.22
  -8  -5 -10    0.09    0.15
  -8   5 -10   -0.02    0.15
   8   5  10    0.12    0.19
   8   5  10    0.05    0.15
   9  -5  10    0.52    0.29
  -9  -5 -10    0.71    0.19
   9   5  10    0.72    0.18
  -9   5 -10    0.56    0.18
   9   5  10    0.63    0.23
 -10  -5 -10    1.21    0.21
  10  -5  10    1.18    0.32
  10   5  10    0.85    0.25
 -10   5 -10    0.78    0.22
  -9  -6  10    0.32    0.21
   9  -6 -10    0.44    0.24
   9   6 -10    0.31    0.26
  -9   6  10    0.71    0.31
  -8  -6  10    1.16    0.22
   8  -6 -10    1.00    0.26
   8   6 -10    0.92    0.24
  -8   6  10    1.21    0.31
   7  -6 -10    1.65    0.31
  -7  -6  10    1.50    0.24
  -7   6  10    1.56    0.31
   7   6 -10    1.83    0.28
  -6  -6  10    4.87    0.36
   6  -6 -10    4.39    0.40
  -6   6  10    5.78    0.50
   6   6 -10    5.59    0.43
  -5  -6  10    1.47    0.22
   5  -6 -10    1.52    0.29
   5   6 -10    1.63    0.23
  -5   6  10    1.37    0.31
  -4  -6  10    5.94    0.37
   4  -6 -10    5.64    0.43
  -4   6  10    5.45    0.48
   4   6 -10    5.61    0.37
   4   6 -10    5.77    0.41
  -3  -6  10    3.28    0.29
   3  -6 -10    3.21    0.33
  -3  -6  10    3.42    0.28
   3   6 -10    3.56    0.31
  -3   6  10    3.03    0.38
  -2  -6  10    0.29    0.17
   2  -6 -10    0.64    0.23
  -2  -6  10    0.64    0.18
  -2   6  10    0.90    0.24
   2   6 -10    0.47    0.17
  -1  -6  10    8.11    0.46
   1  -6 -10    7.79    0.52
  -1  -6  10    7.66    0.49
   1   6 -10    7.93    0.45
  -1   6  10    7.38    0.52
   0  -6 -10    1.26    0.24
   0   6 -10    1.25    0.18
   0   6  10    1.11    0.24
  -1  -6 -10    7.53    0.36
   1  -6  10    7.98    0.52
  -1  -6 -10    7.88    0.53
  -1   6 -10    8.77    0.45
   1   6  10    7.55    0.51
  -1   6 -10    8.08    0.43
  -2  -6 -10    0.65    0.22
  -2  -6 -10    0.49    0.10
   2  -6  10    0.13    0.20
  -2   6 -10    0.59    0.15
  -2   6 -10    0.61    0.14
   2   6  10    0.53    0.20
  -3  -6 -10    3.96    0.37
   3  -6  10    3.51    0.40
  -3  -6 -10    3.41    0.22
   3   6  10    3.33    0.34
  -3   6 -10    3.70    0.29
  -3   6 -10    3.12    0.24
  -4  -6 -10    6.57    0.47
  -4  -6 -10    5.95    0.34
   4  -6  10    6.32    0.49
   4   6  10    5.94    0.41
  -4   6 -10    6.24    0.34
  -4   6 -10    6.31    0.39
  -5  -6 -10    1.65    0.27
  -5  -6 -10    1.88    0.18
   5  -6  10    1.51    0.32
  -5   6 -10    1.55    0.22
   5   6  10    1.81    0.24
   6  -6  10    4.41    0.48
  -6  -6 -10    5.68    0.44
  -6  -6 -10    5.36    0.34
   6   6  10    5.10    0.37
  -6   6 -10    5.24    0.36
   7  -6  10    1.93    0.34
  -7  -6 -10    1.53    0.20
   7   6  10    1.37    0.27
  -7   6 -10    1.57    0.23
   7   6  10    1.70    0.22
  -8  -6 -10    1.11    0.19
   8  -6  10    0.93    0.31
  -8   6 -10    1.05    0.20
   8   6  10    1.24    0.25
   8   6  10    0.95    0.19
   9  -6  10    0.02    0.22
  -9  -6 -10    0.41    0.17
   9   6  10    0.28    0.18
  -9   6 -10    0.23    0.19
   9   6  10    0.36    0.23
  -8  -7  10    0.61    0.23
   8  -7 -10    0.55    0.28
   8   7 -10    0.67    0.26
  -8   7  10    0.95    0.32
  -7  -7  10    0.96    0.23
   7  -7 -10    0.85    0.25
   7   7 -10    0.55    0.26
  -7   7  10    0.38    0.28
  -6  -7  10    0.08    0.16
   6  -7 -10   -0.08    0.21
   6   7 -10    0.32    0.19
  -6   7  10    0.15    0.25
  -5  -7  10    2.47    0.29
   5  -7 -10    2.47    0.34
  -5   7  10    2.25    0.37
   5   7 -10    2.22    0.30
  -4  -7  10    0.75    0.19
   4  -7 -10    0.59    0.25
  -4   7  10    0.52    0.29
   4   7 -10    0.82    0.21
   4   7 -10    0.61    0.21
   3  -7 -10    0.15    0.20
  -3  -7  10    0.31    0.18
   3   7 -10    0.17    0.18
  -3   7  10    0.28    0.27
   3   7 -10    0.37    0.19
  -2  -7  10    4.35    0.36
  -2  -7  10    4.50    0.35
   2  -7 -10    4.40    0.43
   2   7 -10    4.60    0.36
  -2   7  10    4.79    0.47
   1  -7 -10    9.04    0.60
  -1  -7  10    9.78    0.60
  -1  -7  10    9.14    0.51
  -1   7  10    9.70    0.65
   1   7 -10    9.63    0.54
   0  -7 -10   20.26    1.01
   0  -7  10   20.39    1.03
   0   7  10   19.38    1.04
   0   7 -10   20.42    0.94
   0   7 -10   18.98    0.93
   1  -7  10    9.56    0.63
  -1  -7 -10    9.65    0.59
  -1   7 -10   10.02    0.53
  -1   7 -10    9.54    0.52
   1   7  10    9.15    0.60
   2  -7  10    5.13    0.46
  -2  -7 -10    4.60    0.43
  -2   7 -10    4.39    0.32
  -2   7 -10    4.72    0.33
   2   7  10    3.95    0.39
   3  -7  10    0.50    0.25
  -3  -7 -10    0.43    0.21
  -3  -7 -10    0.27    0.12
   3   7  10    0.76    0.21
  -3   7 -10    0.40    0.14
  -3   7 -10    0.64    0.17
  -4  -7 -10    0.69    0.22
  -4  -7 -10    0.53    0.13
   4  -7  10    0.24    0.25
   4   7  10    0.43    0.21
  -4   7 -10    0.60    0.14
  -4   7 -10    0.56    0.17
  -5  -7 -10    2.00    0.20
  -5  -7 -10    1.69    0.28
   5  -7  10    2.19    0.36
   5   7  10    1.86    0.26
  -5   7 -10    1.59    0.22
  -6  -7 -10    0.07    0.14
  -6  -7 -10   -0.16    0.22
   6  -7  10   -0.10    0.22
  -6   7 -10   -0.04    0.15
   6   7  10    0.27    0.17
  -7  -7 -10    1.00    0.18
   7  -7  10    0.84    0.28
  -7   7 -10    0.63    0.17
   7   7  10    0.67    0.21
   7   7  10    0.93    0.26
   8  -7  10    0.91    0.29
  -8  -7 -10    0.52    0.18
   8   7  10    0.92    0.20
  -8   7 -10    0.74    0.20
   8   7  10    0.77    0.24
   6  -8 -10    1.02    0.32
  -6  -8  10    1.61    0.27
  -6   8  10    1.37    0.36
   6   8 -10    1.15    0.29
   5  -8 -10    1.11    0.28
  -5  -8  10    1.04    0.24
   5   8 -10    1.28    0.25
  -5   8  10    1.27    0.35
  -4  -8  10    1.37    0.23
   4  -8 -10    1.67    0.32
  -4   8  10    1.75    0.36
   4   8 -10    1.30    0.26
  -3  -8  10    2.06    0.27
   3  -8 -10    1.68    0.32
   3   8 -10    1.94    0.28
  -3   8  10    1.39    0.33
   3   8 -10    1.28    0.26
   2  -8 -10    6.62    0.51
  -2  -8  10    6.11    0.43
   2   8 -10    6.20    0.44
  -2   8  10    5.90    0.52
   2   8 -10    6.55    0.49
  -1  -8  10   -0.01    0.20
   1  -8 -10    0.57    0.26
  -1  -8  10    0.79    0.19
  -1   8  10    0.06    0.22
   1   8 -10    0.21    0.17
   0  -8 -10    4.30    0.40
   0  -8  10    3.98    0.42
   0   8 -10    4.42    0.36
   0   8 -10    3.77    0.33
   0   8  10    3.47    0.43
   1  -8  10    0.39    0.24
  -1  -8 -10    0.29    0.22
   1   8  10    0.56    0.24
  -1   8 -10    0.35    0.16
  -1   8 -10    0.52    0.18
  -2  -8 -10    6.82    0.52
   2  -8  10    5.59    0.51
  -2   8 -10    6.09    0.40
  -2   8 -10    7.02    0.42
   2   8  10    4.98    0.46
   3  -8  10    1.73    0.36
  -3  -8 -10    1.58    0.30
   3   8  10    1.90    0.29
  -3   8 -10    1.56    0.22
  -3   8 -10    2.14    0.26
   4  -8  10    1.32    0.32
  -4  -8 -10    1.43    0.29
  -4   8 -10    1.79    0.25
   4   8  10    1.75    0.27
   5  -8  10    1.45    0.34
  -5  -8 -10    1.92    0.33
   5   8  10    1.28    0.26
  -5   8 -10    1.19    0.22
   6  -8  10    1.54    0.36
  -6  -8 -10    0.97    0.30
  -6   8 -10    0.81    0.22
   6   8  10    1.65    0.26
  -2  -9  10    0.64    0.19
   2  -9 -10    0.55    0.28
   2   9 -10    0.34    0.22
   2   9 -10    0.82    0.27
  -2   9  10    0.22    0.25
   1  -9 -10    1.44    0.29
   1   9 -10    1.07    0.23
  -1   9  10    0.72    0.27
   1   9 -10    1.53    0.32
   1   9 -10    0.76    0.22
   0  -9 -10    2.49    0.37
   0   9 -10    2.48    0.28
   0   9 -10    2.75    0.43
   0   9  10    2.60    0.39
   0   9 -10    2.85    0.32
  -1  -9 -10    0.90    0.28
   1  -9  10    1.26    0.30
  -1   9 -10    1.07    0.23
   1   9  10    1.73    0.34
  -1   9 -10    1.55    0.24
   2  -9  10    0.69    0.30
  -2  -9 -10    0.34    0.28
   2   9  10    0.71    0.25
  -2   9 -10    0.65    0.19
  -2   9 -10    0.54    0.20
  12   0 -11    0.08    0.31
 -12   0  11   -0.07    0.16
 -11   0  11    0.55    0.19
  11   0 -11    0.76    0.37
 -10   0  11    1.12    0.19
  10   0 -11    0.70    0.35
   9   0 -11    0.94    0.31
  -9   0  11    1.54    0.20
   8   0 -11    3.05    0.42
  -8   0  11    3.43    0.24
  -8   0  11    3.02    0.25
  -7   0  11   17.66    0.76
  -7   0  11   17.24    0.76
   7   0 -11   13.87    0.90
  -6   0  11    9.27    0.44
   6   0 -11    7.23    0.55
  -6   0  11    9.13    0.44
  -5   0  11    0.28    0.09
   5   0 -11    0.40    0.20
  -5   0  11    0.34    0.10
  -4   0  11    2.94    0.19
  -4   0  11    2.80    0.20
   4   0 -11    3.16    0.32
  -3   0  11   30.71    1.35
   3   0 -11   30.90    1.41
  -3   0  11   32.55    1.34
  -2   0  11    6.29    0.32
   2   0 -11    7.20    0.40
  -2   0  11    6.55    0.34
   1   0 -11   44.90    1.84
  -1   0  11   41.89    1.80
  -1   0  11   42.16    1.82
   0   0 -11   -0.10    0.06
   0   0  11    0.06    0.07
   0   0  11   -0.03    0.08
   0   0 -11    0.04    0.07
   1   0  11   41.88    1.69
  -1   0 -11   40.82    1.67
   1   0  11   35.22    1.68
  -1   0 -11   40.56    1.67
   2   0  11    6.21    0.34
   2   0  11    6.90    0.32
  -2   0 -11    6.48    0.31
  -2   0 -11    6.25    0.32
  -3   0 -11   30.37    1.33
  -3   0 -11   30.68    1.31
   3   0  11   31.70    1.31
   3   0  11   31.07    1.35
  -4   0 -11    3.08    0.21
   4   0  11    2.91    0.18
   4   0  11    2.83    0.22
  -4   0 -11    3.35    0.17
   5   0  11    0.19    0.11
   5   0  11    0.14    0.06
  -5   0 -11    0.33    0.11
   5   0  11    0.20    0.07
   6   0  11    8.87    0.48
  -6   0 -11    8.39    0.45
   6   0  11    8.58    0.42
   6   0  11    9.07    0.41
   7   0  11   19.79    0.79
   7   0  11   16.22    0.84
  -7   0 -11   16.85    0.82
   7   0  11   17.71    0.79
   8   0  11    3.19    0.23
   8   0  11    3.56    0.30
  -8   0 -11    3.22    0.26
  -9   0 -11    1.71    0.21
   9   0  11    1.63    0.25
   9   0  11    1.38    0.19
 -10   0 -11    1.13    0.20
  10   0  11    1.15    0.22
  11   0  11    1.01    0.25
 -11   0 -11    0.67    0.19
  12   0  11   -0.27    0.19
 -12   0 -11    0.20    0.19
 -12  -1  11   -0.13    0.18
  12  -1 -11    0.28    0.28
  12   1 -11    0.36    0.36
 -12   1  11    0.09    0.17
 -11  -1  11    0.35    0.17
  11  -1 -11    0.53    0.32
  11   1 -11    0.79    0.36
 -11   1  11    0.38    0.17
 -10  -1  11    0.61    0.16
  10  -1 -11    0.84    0.30
 -10   1  11    0.53    0.17
  10   1 -11    0.12    0.29
 -10   1  11    0.46    0.16
  -9  -1  11    1.17    0.18
   9  -1 -11    1.65    0.33
   9   1 -11    0.90    0.31
  -9   1  11    1.44    0.18
  -9   1  11    1.60    0.22
   8  -1 -11    4.92    0.44
  -8  -1  11    3.40    0.20
  -8  -1  11    2.83    0.27
  -8   1  11    3.21    0.25
  -8   1  11    2.85    0.27
  -7  -1  11   10.17    0.46
   7  -1 -11   10.51    0.63
  -7  -1  11   10.61    0.52
  -7  -1  11   10.05    0.48
  -7   1  11    9.41    0.53
  -7   1  11    9.57    0.49
  -6  -1  11    0.73    0.10
  -6  -1  11    0.47    0.13
   6  -1 -11    0.74    0.22
   6   1 -11    0.18    0.11
  -6   1  11    0.45    0.14
  -6   1  11    0.56    0.11
   6   1 -11    0.25    0.21
  -5  -1  11    5.15    0.26
  -5  -1  11    5.26    0.30
   5  -1 -11    5.52    0.38
  -5   1  11    4.67    0.27
  -5   1  11    5.30    0.32
   5   1 -11    4.93    0.30
  -4  -1  11   24.57    1.08
   4  -1 -11   25.48    1.15
  -4  -1  11   24.61    1.07
   4   1 -11   25.72    1.09
  -4   1  11   24.76    1.06
  -4   1  11   24.11    1.11
  -3  -1  11   32.17    1.42
   3  -1 -11   32.56    1.40
  -3  -1  11   33.13    1.42
   3  -1 -11   34.81    1.47
  -3   1  11   33.23    1.45
  -3   1  11   33.69    1.41
   3   1 -11   33.91    1.44
   2  -1 -11   72.52    2.96
   2  -1 -11   69.92    2.90
  -2  -1  11   67.92    2.92
  -2  -1  11   69.79    2.92
[truncated: 252,018 more chars]
